# Supplementary material for: The combined role of dispersal and niche evolution in the diversification of Neotropical lizards
Source: Ecol Evol. 2020 Feb 14;10(5):2608–25. doi: 10.1002/ece3.6091 (PMC7069304; doi:10.1002/ece3.6091)
Supplement: Supplementary file 8 [file ECE3-10-2608-s008.xlsx]

## Sheet: CYTB
ID	Genbank number
AM343	MN879735
GY2559	MN873067
GY2561	MN873068
RO09823	MN873069
RO50641	MN873070
RO0104	MN873071
AM32326	MN873072
AM1040	MN873073
AM32271	MN873074
RN2574	MN873075
RN63	MN873076
RN2124	MN873077
RN3146	MN873078
RN2828	MN873079
RN2943	MN873080
RN2682	MN873081
RN3012	MN873082
RN3009	MN873083
RN2801	MN873084
RN2006	MN873085
RN3148	MN873086
RN9780	MN873087
RN2819	MN873088
RN3018	MN873089
RN2584	MN873090
RN2802	MN873091
RN9776	MN873092
RN3000	MN873093
RN9439	MN873094
RN5872	MN873095
RN1999	MN873096
RN8827	MN873097
RN3013	MN873098
GY312	MN873099
GY3386	MN873100
GY3920	MN873101
GY3809	MN873102
GY1567	MN873103
GY3616	MN873104
GY3825	MN873105
SU2831	MN873106
GY1125	MN873107
MT2114	MN873108
MTY978225.21	MN873109
MTY978224.21	MN873110
MT68375	MN873111
MT68376	MN873112
MTY976539.21	MN873113
MTY976540.21	MN873114
MTY968391.21	MN873115
MTY968392.21	MN873116
MT1217	MN873117
RO22245	MN873118
RO09822	MN873119
RO0475	MN873120
TO44969	MN873121
TO44970	MN873122
PB56723	MN873123
PB56722	MN873124
MA51970	MN873125
MA1956	MN873126
MA00359	MN873127
AP14095	MN873128
PA56838	MN873129
PA39983	MN873130
PA39982	MN873131
RO11602	MN873132
RO11603	MN873133
RO1176	MN873134
MTY976670.21	MN873135
TO41297	MN873136
MG26031	MN873137
MG26033	MN873138
MG26032	MN873139
MG26030	MN873140
GY1119	MN873141
GY1136	MN873142
GY1285	MN873143
GY1284	MN873144
GY1135	MN873145
GY1105	MN873146
GY1123	MN873147
GY1133	MN873148
AP26789	MN873149
AP29928	MN873150
AP29914	MN873151
AP29912	MN873152
AP29909	MN873153
AP29915	MN873154
AP29910.1	MN873155
PA30826.1	MN873156
AP14093	MN873157
AP14094	MN873158
RR20557	MN873159
RR01612	MN873160
MT1270	MN873161
MT1254	MN873162
MT2375	MN873163
MG3213	MN873164

## Sheet: SINCAIP
ID	Genbank number
AM343	MN879736
AM32326	MN873165
AM32328	MN873166
GY2559	MN873167
GY2561	MN873168
RO0104	MN873169
RO0396	MN873170
RO09822	MN873171
RO09823	MN873172
TO18166	MN873173
RO18167	MN873174
RO22287	MN873175
RO50640	MN873176
RO50641	MN873177
RO52867	MN873178
GY3936	MN873179
AM00344	MN873180
AM10229	MN873181
AM10242	MN873182
AM4407	MN873183
AM4409	MN873184
AM48	MN873185
AM543	MN873186
AP14095	MN873187
APY926211	MN873188
BA11838	MN873189
BA29	MN873190
BA69226	MN873191
BA69229	MN873192
BA707	MN873193
BACB3C	MN873194
GY1125	MN873195
GY1127	MN873196
GY1526	MN873197
GY1567	MN873198
GY2519	MN873199
GY312	MN873200
GY3386	MN873201
GY355	MN873202
GY3616	MN873203
GY3686	MN873204
GY3796	MN873205
GY3825	MN873206
GY3843	MN873207
GY3920	MN873208
MA00359	MN873209
MA01956	MN873210
MA51969	MN873211
MA51970	MN873212
MT1175	MN873213
MT1217	MN873214
MT2114	MN873215
MT47026	MN873216
MT47028	MN873217
MTY967950	MN873218
MTY968391	MN873219
MTY968392	MN873220
MTY976539	MN873221
MTY976540	MN873222
MTY978224	MN873223
MTY978225	MN873224
PA110	MN873225
PA39982	MN873226
PA39983	MN873227
PA56838	MN873228
PB56722	MN873229
PB56723	MN873230
RN1999	MN873231
RN2006	MN873232
RN2124	MN873233
RN2574	MN873234
RN2584	MN873235
RN2682	MN873236
RN2801	MN873237
RN2819	MN873238
RN2828	MN873239
RN2943	MN873240
RN3000	MN873241
RN3001	MN873242
RN3009	MN873243
RN3012	MN873244
RN3013	MN873245
RN3018	MN873246
RN3146	MN873247
RN3148	MN873248
RN5872	MN873249
RN63	MN873250
RN9776	MN873251
RN9780	MN873252
RO0185	MN873253
RO0197	MN873254
RO0475	MN873255
RO0592	MN873256
RO09819	MN873257
RO09838	MN873258
RO1829	MN873259
RO22245	MN873260
RO22284	MN873261
SU2828	MN873262
SU2831	MN873263
SU2885	MN873264
TO01290	MN873265
TO11296	MN873266
TO12360	MN873267
TO16958	MN873268
TO278	MN873269
TO44969	MN873270
TO44970	MN873271
TO478	MN873272
MT68375	MN873273
MT68376	MN873274
TO7478	MN873275
TO7577	MN873276
TO7695	MN873277
TO7699	MN873278
DF52359	MN873279
MG26030	MN873280
MG26031	MN873281
MG26032	MN873282
MG26033	MN873283
MT73592	MN873284
AM1040	MN873285
AM32271	MN873286
AM32273	MN873287
AM452	MN873288
AM4637	MN873289
RO0537	MN873290
RO0627	MN873291
AM12870	MN873292
AM12906	MN873293
AM12919	MN873294
AM13148	MN873295
AM13243	MN873296
MG3212	MN873297
MG3213	MN873298
MG3216	MN873299
PI5739	MN873300
TO41295	MN873301
TO41297	MN873302
TO73746	MN873303
TO73747	MN873304
AM2002	MN873305
BA34	MN873306
MT1216	MN873307
MT1294	MN873308
TO28	MN873309
TO31	MN873310
TO32	MN873311
AP14093	MN873312
AP14094	MN873313
AP26789	MN873314
AP29909	MN873315
AP29910	MN873316
AP29911	MN873317
AP29912	MN873318
AP29913	MN873319
AP29914	MN873320
AP29915	MN873321
AP29925	MN873322
AP29928	MN873323
GY1105	MN873324
GY1119	MN873325
GY1123	MN873326
GY1133	MN873327
GY1134	MN873328
GY1135	MN873329
GY1136	MN873330
GY1165	MN873331
GY1284	MN873332
GY1285	MN873333
PA30825	MN873334
PA30826	MN873335
PA30827	MN873336
RR01612	MN873337
RR20557	MN873338
MTY976670	MN873339
RO11602	MN873340
RO11603	MN873341
RO1176	MN873342
MT1254	MN873343
MT1270	MN873344
MT2375	MN873345

## Sheet: DNAH3
ID	Genbank number
AM343	MN873346
AM32326	MN873347
AM32328	MN873348
GY2559	MN873349
GY2561	MN873350
RO0104	MN873351
RO0396	MN873352
RO09822	MN873353
RO09823	MN873354
TO18166	MN873355
RO18167	MN873356
RO22287	MN873357
RO50640	MN873358
RO50641	MN873359
RO52867	MN873360
GY3936	MN873361
AM00344	MN873362
AM10229	MN873363
AM10242	MN873364
AM4407	MN873365
AM4409	MN873366
AM48	MN873367
AM543	MN873368
AP14095	MN873369
APY926211	MN873370
BA29	MN873371
BA69226	MN873372
BA69229	MN873373
BA707	MN873374
BACB3C	MN873375
GY1125	MN873376
GY1127	MN873377
GY1526	MN873378
GY1567	MN873379
GY2519	MN873380
GY312	MN873381
GY3386	MN873382
GY355	MN873383
GY3616	MN873384
GY3686	MN873385
GY3796	MN873386
GY3809	MN873387
GY3825	MN873388
GY3843	MN873389
GY3920	MN873390
MA00359	MN873391
MA01956	MN873392
MA51969	MN873393
MA51970	MN873394
MT1175	MN873395
MT1217	MN873396
MT2114	MN873397
MT47026	MN873398
MT47028	MN873399
MTY968391	MN873400
MTY968392	MN873401
MTY976539	MN873402
MTY976540	MN873403
MTY978224	MN873404
MTY978225	MN873405
PA110	MN873406
PA39982	MN873407
PA39983	MN873408
PA56838	MN873409
PB56722	MN873410
PB56723	MN873411
RN1999	MN873412
RN2006	MN873413
RN2124	MN873414
RN2574	MN873415
RN2584	MN873416
RN2682	MN873417
RN2801	MN873418
RN2802	MN873419
RN2819	MN873420
RN2828	MN873421
RN2943	MN873422
RN3000	MN873423
RN3001	MN873424
RN3003	MN873425
RN3009	MN873426
RN3012	MN873427
RN3013	MN873428
RN3018	MN873429
RN3146	MN873430
RN5872	MN873431
RN63	MN873432
RN8827	MN873433
RN9439	MN873434
RN9776	MN873435
RN9780	MN873436
RO0185	MN873437
RO0197	MN873438
RO0475	MN873439
RO0592	MN873440
RO09819	MN873441
RO09838	MN873442
RO1829	MN873443
RO22245	MN873444
RO22284	MN873445
SU2828	MN873446
SU2831	MN873447
SU2885	MN873448
TO01290	MN873449
TO11296	MN873450
TO12360	MN873451
TO16958	MN873452
TO278	MN873453
TO44969	MN873454
TO44970	MN873455
TO478	MN873456
MT68375	MN873457
MT68376	MN873458
TO7478	MN873459
TO7577	MN873460
TO7695	MN873461
TO7699	MN873462
DF52359	MN873463
MG26030	MN873464
MG26031	MN873465
MG26032	MN873466
MG26033	MN873467
MT73592	MN873468
AM1040	MN873469
AM32271	MN873470
AM32273	MN873471
AM452	MN873472
AM4637	MN873473
RO0537	MN873474
RO0627	MN873475
AM12870	MN873476
AM12906	MN873477
AM12919	MN873478
AM13148	MN873479
AM13143	MN873480
MG3212	MN873481
MG3213	MN873482
MG3216	MN873483
PI5739	MN873484
TO41295	MN873485
TO41297	MN873486
TO73746	MN873487
TO73747	MN873488
AM2002	MN873489
BA34	MN873490
MT1216	MN873491
MT1294	MN873492
TO28	MN873493
TO31	MN873494
TO32	MN873495
AP14093	MN873496
AP14094	MN873497
AP26789	MN873498
AP29909	MN873499
AP29910	MN873500
AP29911	MN873501
AP29912	MN873502
AP29913	MN873503
AP29914	MN873504
AP29915	MN873505
AP29925	MN873506
AP29928	MN873507
GY1105	MN873508
GY1119	MN873509
GY1123	MN873510
GY1133	MN873511
GY1134	MN873512
GY1135	MN873513
GY1136	MN873514
GY1284	MN873515
GY1285	MN873516
PA30825	MN873517
PA30826	MN873518
RR01612	MN873519
RR20557	MN873520
MTY976670	MN873521
RO11602	MN873522
RO11603	MN873523
MT1254	MN873524
MT1270	MN873525
MT2375	MN873526

## Sheet: RP40
ID	Genbank number
AM343	MN926046
GY2559	MN925875
GY2561	MN925876
AM32326	MN925873
AM32328	MN925874
RO0104	MN925877
RO0396	MN925878
RO09822	MN925879
RO09823	MN925880
TO18166	MN925881
RO18167	MN925882
RO22287	MN925883
RO50640	MN925884
RO50641	MN925885
AM00344	MN925886
AM10229	MN925887
AM10242	MN925888
AM4407	MN925889
AM4409	MN925890
AP14095	MN925891
APY926211	MN925892
BA11838	MN925893
BA29	MN925894
BA69226	MN925895
BA69229	MN925896
BACB3C	MN925897
GY1125	MN925898
GY1127	MN925899
GY1526	MN925900
GY1567	MN925901
GY3386	MN925902
GY355	MN925903
GY3686	MN925904
GY3796	MN925905
GY3809	MN925906
GY3825	MN925907
GY3843	MN925908
GY3920	MN925909
MA00359	MN925910
MA01956	MN925911
MA51969	MN925912
MA51970	MN925913
MT1175	MN925914
MT1217	MN925915
MT2114	MN925916
MT47026	MN925917
MT47028	MN925918
MTY967950	MN925919
MTY968391	MN925920
MTY968392	MN925921
MTY976539	MN925922
MTY976540	MN925923
MTY978224	MN925924
MTY978225	MN925925
PA110	MN925926
PA39982	MN925927
PA39983	MN925928
PA56838	MN925929
PB56722	MN925930
PB56723	MN925931
RN1999	MN925932
RN2006	MN925933
RN2124	MN925934
RN2574	MN925935
RN2584	MN925936
RN2682	MN925937
RN2801	MN925938
RN2802	MN925939
RN2819	MN925940
RN2828	MN925941
RN2943	MN925942
RN3000	MN925943
RN3001	MN925944
RN3003	MN925945
RN3009	MN925946
RN3012	MN925947
RN3013	MN925948
RN3018	MN925949
RN3146	MN925950
RN3148	MN925951
RN5872	MN925952
RN63	MN925953
RN8827	MN925954
RN9439	MN925955
RN9776	MN925956
RN9780	MN925957
RO0185	MN925958
RO0197	MN925959
RO0475	MN925960
RO0592	MN925961
RO09819	MN925962
RO09838	MN925963
RO1829	MN925964
RO22245	MN925965
RO22284	MN925966
SU2828	MN925967
SU2831	MN925968
TO01290	MN925969
TO11296	MN925970
TO12360	MN925971
TO16958	MN925972
TO278	MN925973
TO44969	MN925974
TO44970	MN925975
TO478	MN925976
MT68375	MN925977
MT68376	MN925978
TO7478	MN925979
TO7577	MN925980
TO7695	MN925981
TO7699	MN925982
DF52359	MN925983
MG26030	MN925984
MG26031	MN925985
MG26032	MN925986
MG26033	MN925987
MT73592	MN925988
AM1040	MN925989
AM32271	MN925990
AM32273	MN925991
AM452	MN925992
AM4637	MN925993
RO0537	MN925994
RO0627	MN925995
AM12870	MN925996
AM12906	MN925997
AM12919	MN925998
AM13143	MN925999
MG3212	MN926000
MG3213	MN926001
PI5739	MN926002
TO41295	MN926003
TO41297	MN926004
TO73746	MN926005
TO73747	MN926006
AM2002	MN926007
BA34	MN926008
MT1216	MN926009
MT1294	MN926010
TO28	MN926011
TO31	MN926012
TO32	MN926013
AP14093	MN926014
AP14094	MN926015
AP26789	MN926016
AP29909	MN926017
AP29910	MN926018
AP29911	MN926019
AP29912	MN926020
AP29913	MN926021
AP29914	MN926022
AP29915	MN926023
AP29925	MN926024
AP29928	MN926025
GY1105	MN926026
GY1119	MN926027
GY1123	MN926028
GY1133	MN926029
GY1134	MN926030
GY1135	MN926031
GY1136	MN926032
GY1165	MN926033
GY1284	MN926034
GY1285	MN926035
PA30825	MN926036
PA30826	MN926037
RR01612	MN926038
RR20557	MN926039
MTY976670	MN926040
RO11603	MN926041
RO1176	MN926042
MT1254	MN926044
MT1270	MN926045
MT2375	MN926043

## Sheet: R35
ID	Genbank number
AM343	MN877443
AM32326	MN877444
AM32328	MN877445
GY2559	MN877446
GY2561	MN877447
RO0104	MN877448
RO0396	MN877449
RO09822	MN877450
RO09823	MN877451
TO18166	MN877452
RO18167	MN877453
RO22287	MN877454
RO50640	MN877455
RO50641	MN877456
RO52867	MN877457
AM10229	MN877458
AM10242	MN877459
AM4407	MN877460
AM4409	MN877461
AM48	MN877462
AP14095	MN877463
APY926211	MN877464
BA11838	MN877465
BA29	MN877466
BA69226	MN877467
BA69229	MN877468
BA707	MN877469
BACB3C	MN877470
GY1125	MN877471
GY1127	MN877472
GY1526	MN877473
GY1567	MN877474
GY2519	MN877475
GY312	MN877476
GY3386	MN877477
GY355	MN877478
GY3616	MN877479
GY3686	MN877480
GY3796	MN877481
GY3809	MN877482
GY3825	MN877483
GY3843	MN877484
GY3920	MN877485
MA00359	MN877486
MA01956	MN877487
MA51969	MN877488
MA51970	MN877489
MT1175	MN877490
MT1217	MN877491
MT2114	MN877492
MT47026	MN877493
MT47028	MN877494
MTY967950	MN877495
MTY968391	MN877496
MTY968392	MN877497
MTY976539	MN877498
MTY976540	MN877499
MTY978224	MN877500
MTY978225	MN877501
PA110	MN877502
PA39982	MN877503
PA39983	MN877504
PA56838	MN877505
PB56722	MN877506
PB56723	MN877507
RN1999	MN877508
RN2006	MN877509
RN2124	MN877510
RN2574	MN877511
RN2584	MN877512
RN2682	MN877513
RN2801	MN877514
RN2802	MN877515
RN2819	MN877516
RN2828	MN877517
RN2943	MN877518
RN3000	MN877519
RN3001	MN877520
RN3003	MN877521
RN3009	MN877522
RN3012	MN877523
RN3013	MN877524
RN3018	MN877525
RN3146	MN877526
RN3148	MN877527
RN5872	MN877528
RN63	MN877529
RN8827	MN877530
RN9439	MN877531
RN9776	MN877532
RN9780	MN877533
RO0185	MN877534
RO0197	MN877535
RO0475	MN877536
RO0592	MN877537
RO09819	MN877538
RO09838	MN877539
RO1829	MN877540
RO22245	MN877541
RO22284	MN877542
SU2828	MN877543
SU2831	MN877544
SU2885	MN877545
TO01290	MN877546
TO11296	MN877547
TO12360	MN877548
TO16958	MN877549
TO278	MN877550
TO44969	MN877551
TO44970	MN877552
TO478	MN877553
MT68375	MN877554
MT68376	MN877555
TO7478	MN877556
TO7577	MN877557
TO7695	MN877558
TO7699	MN877559
DF52359	MN877560
MG26030	MN877561
MG26031	MN877562
MG26032	MN877563
MG26033	MN877564
MT73592	MN877565
AM1040	MN877566
AM32271	MN877567
AM32273	MN877568
AM4637	MN877569
RO0537	MN877570
RO0627	MN877571
AM12870	MN877572
AM12906	MN877573
AM12919	MN877574
AM13148	MN877575
AM13143	MN877576
MG3212	MN877577
MG3213	MN877578
MG3216	MN877579
PI5739	MN877580
TO41295	MN877581
TO41297	MN877582
TO73746	MN877583
TO73747	MN877584
AM2002	MN877585
BA34	MN877586
MT1216	MN877587
MT1294	MN877588
TO28	MN877589
TO31	MN877590
TO32	MN877591
AP14093	MN877592
AP14094	MN877593
AP26789	MN877594
AP29909	MN877595
AP29910	MN877596
AP29911	MN877597
AP29912	MN877598
AP29913	MN877599
AP29914	MN877600
AP29915	MN877601
AP29925	MN877602
AP29928	MN877603
GY1105	MN877604
GY1119	MN877605
GY1123	MN877606
GY1133	MN877607
GY1134	MN877608
GY1135	MN877609
GY1136	MN877610
GY1265	MN877611
GY1284	MN877612
GY1285	MN877613
PA30825	MN877614
PA30827	MN877615
PA30831	MN877616
RR01612	MN877617
RR20557	MN877618
MTY976670	MN877619
RO11602	MN877620
RO11603	MN877621
RO1176	MN877622
MT2375	MN877623
MT1254	MN877624
MT1270	MN877625
