# Supplementary material for: The combined role of dispersal and niche evolution in the diversification of Neotropical lizards
Source: Ecol Evol. 2020 Feb 14;10(5):2608–25. doi: 10.1002/ece3.6091 (PMC7069304; doi:10.1002/ece3.6091)
Supplement: Supplementary file 9 [file ECE3-10-2608-s009.xlsx]

## Sheet: Kentropyx altamazonica
Species	Country	Locality	Latitude	Longitude
K. altamazonica	Bolivia	Blanco River, Beni	-12.5542	-64.2847
K. altamazonica	Bolivia	Camiaco, Beni	-15.3167	-64.7333
K. altamazonica	Bolivia	Charuplaya, Cochabamba	-16.6	-66.6167
K. altamazonica	Bolivia	Cochabamba	-16.2836	-64.7019
K. altamazonica	Bolivia	Costa Marques, Beni	-12.4792	-64.2525
K. altamazonica	Bolivia	Huachi, La Paz	-15.6683	-67.2497
K. altamazonica	Bolivia	Piso Firme, Santa Cruz	-13.6333	-61.75
K. altamazonica	Bolivia	Puerto Siles, Beni	-12.7833	-65.0333
K. altamazonica	Bolivia	San Fermin, La Paz	-13.9667	-68.9667
K. altamazonica	Bolivia	Yungas, Cochabamba	-16.4792	-67.5092
K. altamazonica	Brazil	Acanauí, Amazonas	-1.83333	-66.6
K. altamazonica	Brazil	Alta Floresta d'Oeste, Rondônia	-12.122	-60.2775
K. altamazonica	Brazil	Alto Purus, Acre	-10.2333	-72.0167
K. altamazonica	Brazil	Alto Purus, Acre	-9.33333	-70.4167
K. altamazonica	Brazil	Amanã Lake, Amazonas	-2.58333	-64.6667
K. altamazonica	Brazil	Amazonas	-1.66542	-61.5423
K. altamazonica	Brazil	Amazonas	-6.91667	-77.4167
K. altamazonica	Brazil	Amazonas	-6.92677	-76.8161
K. altamazonica	Brazil	Anavilhanas Island, Amazonas	-2.7	-60.75
K. altamazonica	Brazil	Anavilhanas Island, Amazonas	-2.66683	-60.7529
K. altamazonica	Brazil	Anavilhanas Island, Amazonas	-2.41684	-60.9494
K. altamazonica	Brazil	Anavilhanas Island, Amazonas	-2.51581	-60.9249
K. altamazonica	Brazil	Anori, Amazonas	-4.3779	-70.0288
K. altamazonica	Brazil	Baixo Juruá Extractive Reserve, Juruá	-3.26944	-65.9919
K. altamazonica	Brazil	Baixo Juruá Extractive Reserve, Juruá	-3.60194	-66.0669
K. altamazonica	Brazil	Baré, Amanã	-2.48193	-64.7103
K. altamazonica	Brazil	Barcelos, Amazonas	-1.00889	-62.1194
K. altamazonica	Brazil	Barcelos, Amazonas	-1.04944	-62.1492
K. altamazonica	Brazil	Barcelos, Amazonas	-1.02894	-62.1081
K. altamazonica	Brazil	Barcelos, Amazonas	-1.06556	-62.1264
K. altamazonica	Brazil	Barcelos, Amazonas	-0.96667	-62.9333
K. altamazonica	Brazil	Barreira do Matupirí, Amazonas	-5.56667	-61.1167
K. altamazonica	Brazil	Benjamin Constant, Amazonas	-4.65178	-68.2997
K. altamazonica	Brazil	Benjamin Constant, Amazonas	-4.5246	-71.5651
K. altamazonica	Brazil	Benjamin Constant, Amazonas	-4.6246	-70.6051
K. altamazonica	Brazil	Benjamin Constant, Amazonas	-4.38212	-70.0482
K. altamazonica	Brazil	Beruri, Amazonas	-3.10667	-60.0256
K. altamazonica	Brazil	Beruri, Pará	-3.9	-61.3667
K. altamazonica	Brazil	Boa Esperança, Amanã	-2.48821	-64.7536
K. altamazonica	Brazil	Boa Vista, Amazonas	-2.34242	-64.8511
K. altamazonica	Brazil	Boca do Acre, Amazonas	-9.34764	-64.741
K. altamazonica	Brazil	Boca do Acre, Amazonas	-8.75	-67.4
K. altamazonica	Brazil	Boca do Auati, Amazonas	-2.5	-67.3833
K. altamazonica	Brazil	Boca do Chandless, Rondônia	-9.15	-69.85
K. altamazonica	Brazil	Boca do Urucará, Amazonas	-2.45	-57.5833
K. altamazonica	Brazil	Branco River, Amazonas	-1.38917	-61.8594
K. altamazonica	Brazil	Campo Tupana, Careiro Castanho	-4.15722	-60.1294
K. altamazonica	Brazil	Campo Tupana, Careiro Castanho	-4.15667	-60.1286
K. altamazonica	Brazil	Cantagalo, Amazonas	-8.2333	-60.7
K. altamazonica	Brazil	Cantagalo, Amazonas	-1.6	-61.55
K. altamazonica	Brazil	Canutama, Amazonas	-6.55	-64.35
K. altamazonica	Brazil	Canutama, Amazonas	-6.5339	-64.3831
K. altamazonica	Brazil	Caracaraí, Roraima	-1.5	-61.6667
K. altamazonica	Brazil	Carauari, Amazonas	0.623417	-65.9231
K. altamazonica	Brazil	Cerejeiras, Rondônia	4.15	-73.6167
K. altamazonica	Brazil	Cerejeiras, Rondônia	-13.1889	-60.8122
K. altamazonica	Brazil	Coari, Amazonas	-8.8655	-64.0196
K. altamazonica	Brazil	Codajás, Amazonas	-3.8367	-62.0569
K. altamazonica	Brazil	Codajás, Amazonas	-3.76667	-62.2167
K. altamazonica	Brazil	Colniza, Mato Grosso	-12.5028	-58.8731
K. altamazonica	Brazil	Costa Marques, Rondônia	-13.4732	-61.0854
K. altamazonica	Brazil	Costa da Altamira, Amazonas	-1.78333	-66.5333
K. altamazonica	Brazil	Costa da Saracura, Amazonas	-1.76667	-66.75
K. altamazonica	Brazil	Cuieiras River, Rondônia	-2.83451	-60.4982
K. altamazonica	Brazil	Cuniã Ecological Station, Anavilhanas	-8.28871	-63.4899
K. altamazonica	Brazil	Curarí Island, Amazonas	-3.31667	-60.05
K. altamazonica	Brazil	Curuá-Una, Amazonas	-2.8	-54.3
K. altamazonica	Brazil	Esmeralda, Amazonas	2.25	-65.2833
K. altamazonica	Brazil	Esmeralda, Amazonas	2.51667	-65.1667
K. altamazonica	Brazil	Estirão do Equador, Amazonas	-4.53333	-71.6333
K. altamazonica	Brazil	São Francisco Farm, Oriximiná	-1.84701	-55.9505
K. altamazonica	Brazil	Fortaleza - Médio Purus	-6.43333	-64.2833
K. altamazonica	Brazil	Fortaleza, Amazonas	-4.4297	-59.8225
K. altamazonica	Brazil	Furo do Jurupari, Amazonas	-1.61028	-52.6831
K. altamazonica	Brazil	Gasoduto Coari-Manaus, Careiro Castanho	-3.305	-61.1975
K. altamazonica	Brazil	Guajará-Mirim, Rondônia	-11.5897	-63.9964
K. altamazonica	Brazil	Guajará-Mirim, Rondônia	-10.9291	-62.9987
K. altamazonica	Brazil	Guajará-Mirim, Rondônia	-11.5897	-63.9964
K. altamazonica	Brazil	Guajará-Mirim, Rondônia	-11.8626	-60.9383
K. altamazonica	Brazil	Guariba Extractive Reserve, Amazonas	-8.75216	-60.511
K. altamazonica	Brazil	Guariba State Park, Novo Aripuanã	-8.75124	-60.6041
K. altamazonica	Brazil	Guajará-Mirim, Rondônia	-11.6622	-64.4306
K. altamazonica	Brazil	Humaitá, Amazonas	-8.81481	-64.0412
K. altamazonica	Brazil	Humaitá, Amazonas	-7.2	-62.9
K. altamazonica	Brazil	Igarapé Angelim, Pará	-2.85	-60.85
K. altamazonica	Brazil	Igarapé Apuaú, Amazonas	-2.4053	-60.7895
K. altamazonica	Brazil	Igarapé da Mucura, Amazonas	-2.91667	-60.4667
K. altamazonica	Brazil	Igarapé Macaco, Jaú River	-2.10719	-62.125
K. altamazonica	Brazil	Igarapé do Tupé, Amazonas	-3.05	-60.3
K. altamazonica	Brazil	Ituxi River, Amazonas	-8.34639	-65.7161
K. altamazonica	Brazil	Jarauá, Amazonas	-2.83238	-64.9443
K. altamazonica	Brazil	Jufarí River, Amazonas	-1.09609	-62.1507
K. altamazonica	Brazil	Jacaretinga Lake, Amazonas	-3.25	-59.8333
K. altamazonica	Brazil	Januarí Lake, Amazonas	-3.2	-60.05
K. altamazonica	Brazil	Jaú National Park, Japurá	-1.83194	-61.5922
K. altamazonica	Brazil	Juamí-Japurá Ecological Station, São Gabriel da Cachoeira	-2.67472	-68.5694
K. altamazonica	Brazil	Juami-Jupurá River, Amazonas	-1.83403	-67.7301
K. altamazonica	Brazil	Juruá River, Amazonas	-6.85038	-70.7415
K. altamazonica	Brazil	Juruá, Amazonas	-3.4	-51.8833
K. altamazonica	Brazil	Juruena, Mato Grosso	-12.85	-58.9333
K. altamazonica	Brazil	Juruti, Pará	-2.5	-65.25
K. altamazonica	Brazil	Jutaí, Amazonas	-8.34639	-65.7161
K. altamazonica	Brazil	Jutaí, Amazonas	-5.2195	-68.3168
K. altamazonica	Brazil	Jutaí, Amazonas	-4.93415	-68.1727
K. altamazonica	Brazil	Kalafate, Amanã	-2.65218	-64.6014
K. altamazonica	Brazil	Largo do Souza, Amazonas	-3.9	-52.6667
K. altamazonica	Brazil	Limoeiro, Amazonas	-1.88333	-67
K. altamazonica	Brazil	Maguarizinho, Pará	-1.68333	-69.0036
K. altamazonica	Brazil	Mamirauá Lake, Amazonas	-3.15	-64.7667
K. altamazonica	Brazil	Mamirauá Sustainable Development Reserve, Amazonas	-2.36186	-65.2598
K. altamazonica	Brazil	Mamirauá Sustainable Development Reserve, Amazonas	-2.79936	-65.1356
K. altamazonica	Brazil	Manaus, Amazonas	-3.11667	-60
K. altamazonica	Brazil	Manaus, Amazonas	-2.64386	-51.9397
K. altamazonica	Brazil	Manaus, Amazonas	-2.64386	-51.9397
K. altamazonica	Brazil	Manaus, Amazonas	-2.96953	-64.9097
K. altamazonica	Brazil	Manaus, Amazonas	-2.66683	-60.7529
K. altamazonica	Brazil	Manaus, Amazonas	-3.03639	-60.2597
K. altamazonica	Brazil	Manicoré, Amazonas	-1.74233	-65.8103
K. altamazonica	Brazil	Manicoré, Amazonas	-8.55393	-61.4452
K. altamazonica	Brazil	Maraã, Amazonas	-2.42221	-56.442
K. altamazonica	Brazil	Maraã, Amazonas	-3.5686	-69.3769
K. altamazonica	Brazil	Maraã, Amazonas	-1.86667	-65.5833
K. altamazonica	Brazil	Mato Grosso	-8.5656	-61.4456
K. altamazonica	Brazil	Mato Grosso	-15.1167	-58.9667
K. altamazonica	Brazil	Mato Grosso	-13.0628	-58.9686
K. altamazonica	Brazil	Mato Grosso	-1.7656	-55.8661
K. altamazonica	Brazil	Mojuí Island, Amazonas	-2.16667	-65.2167
K. altamazonica	Brazil	Nascentes do Lago Jari National Park, Amazonas	-5.86977	-63.1401
K. altamazonica	Brazil	Novo Airão, Amazonas	-2.62647	-60.8048
K. altamazonica	Brazil	Novo Airão, Amazonas	-2.57925	-60.8235
K. altamazonica	Brazil	Paraná da Jacitara, Amazonas	-1.95	-65.1667
K. altamazonica	Brazil	Padauirí River, Amazonas	-0.25	-64.0833
K. altamazonica	Brazil	Pauini, Acre	-7.66667	-66.9667
K. altamazonica	Brazil	Pedra Island, Rondônia	-9.15889	-64.6339
K. altamazonica	Brazil	Pico da Neblina National Park, São Gabriel da Cachoeira	0.830556	-66.1611
K. altamazonica	Brazil	Pico da Neblina National Park, São Gabriel da Cachoeira	0.61955	-65.9244
K. altamazonica	Brazil	Pico da Neblina National Park, São Gabriel da Cachoeira	0.63766	-65.8354
K. altamazonica	Brazil	Pico da Neblina National Park, São Gabriel da Cachoeira	0.6678	-65.9331
K. altamazonica	Brazil	Pico da Neblina National Park, São Gabriel da Cachoeira	0.620767	-65.9207
K. altamazonica	Brazil	Pimenta Bueno, Rondônia	-11.8626	-60.9383
K. altamazonica	Brazil	Pimenta Bueno, Rondônia	-12.0115	-62.1962
K. altamazonica	Brazil	Pimenteiras do Oeste, Rondônia	-13.4821	-60.9873
K. altamazonica	Brazil	Porto Velho, Rondônia	-5.74298	-64.3585
K. altamazonica	Brazil	Porto Velho, Rondônia	-9.01942	-64.2165
K. altamazonica	Brazil	Porto Velho, Rondônia	-9.01942	-64.2165
K. altamazonica	Brazil	Porto Velho, Rondônia	-11.4001	-64.9
K. altamazonica	Brazil	Porto Velho, Rondônia	-8.76982	-63.8921
K. altamazonica	Brazil	Porto Walter, Amazonas	-8.26667	-72.7333
K. altamazonica	Brazil	Pupunha River, Roraima	-0.98944	-62.0981
K. altamazonica	Brazil	Purus River, Amazonas	-5.68064	-64.3786
K. altamazonica	Brazil	Purus River, Amazonas	-4.36184	-62.1481
K. altamazonica	Brazil	Purus River, Amazonas	-3.68564	-61.4582
K. altamazonica	Brazil	Recordação, Amazonas	-7.6	-72.85
K. altamazonica	Brazil	Rio Gregório Extractive Reserve, Roraima	-7.48756	-71.1296
K. altamazonica	Brazil	Rio Roosevelt Ecological Station, Rondônia	-9.13917	-60.6917
K. altamazonica	Brazil	Rondônia	-10.8667	-61.95
K. altamazonica	Brazil	Rodovia BR-319, Oriximiná	-5.01861	-61.6147
K. altamazonica	Brazil	São Gabriel da Cachoeira, Amazonas	-7.57239	-63.1168
K. altamazonica	Brazil	São Gabriel da Cachoeira, Amazonas	0.5	-68.1
K. altamazonica	Brazil	São Gabriel da Cachoeira, Amazonas	-3.1925	-65.9508
K. altamazonica	Brazil	Santa Maria, Amazonas	-8.76972	-63.8919
K. altamazonica	Brazil	Santo Antônio do Içá, Amazonas	-3.08333	-67.9333
K. altamazonica	Brazil	São José, Amazonas	-2.93333	-66.1333
K. altamazonica	Brazil	São José, Amazonas	-4.4161	-63.6894
K. altamazonica	Brazil	São João, Amazonas	-0.4425	-66.4064
K. altamazonica	Brazil	Senador José Porfírio	-2.64513	-60.7638
K. altamazonica	Brazil	Serra três irmão, Rondônia	-9.42991	-65.2773
K. altamazonica	Brazil	Teiú Lake, Amazonas	-2.96667	-64.9167
K. altamazonica	Brazil	Tefé, Amazonas	-3.35	-64.7
K. altamazonica	Brazil	Tefé, Amazonas	Não possui	Não possui
K. altamazonica	Brazil	Tracajá Lake, Amazonas	-3.13333	-64.75
K. altamazonica	Brazil	Tefé, Amazonas	-9.77504	-66.3556
K. altamazonica	Brazil	Tupuruquara, Amazonas	-0.37861	-64.9919
K. altamazonica	Brazil	Uacari Sustainable Development Reserve, Novo Aripuanã	-5.60894	-67.5836
K. altamazonica	Brazil	Uarini, Amazonas	-3.37639	-51.9578
K. altamazonica	Brazil	Uarini, Amazonas	-3.06725	-64.8068
K. altamazonica	Brazil	Uarini, Amazonas	-3.06722	-65.0735
K. altamazonica	Brazil	Uarini, Amazonas	-3.04625	-64.8526
K. altamazonica	Brazil	Uarini, Amazonas	-3.03558	-64.8528
K. altamazonica	Brazil	Uarini, Amazonas	-3.02753	-64.851
K. altamazonica	Brazil	Uarini, Amazonas	-2.99944	-64.9527
K. altamazonica	Brazil	Uarini, Amazonas	-2.98364	-64.8508
K. altamazonica	Brazil	Uarini, Amazonas	-2.53468	-60.8367
K. altamazonica	Brazil	Vila Bela de Santíssima Trindade, Mato Grosso	-15.0167	-59.95
K. altamazonica	Brazil	Vilhena, Rondônia	-12.0206	-60.275
K. altamazonica	Brazil	Vilhena, Rondônia	-12.1999	-64.2002
K. altamazonica	Brazil	Vitória do Xingu, Pará	-4.30833	-62.025
K. altamazonica	Colombia	Aracá River, Meta	-0.25	-63.0667
K. altamazonica	Colombia	Inirida Port, Vaupés	3.86583	-67.9239
K. altamazonica	Colombia	Leticia, Amazonas	-4.20611	-69.9333
K. altamazonica	Colombia	Leticia, Amazonas	-4.1925	-69.9494
K. altamazonica	Colombia	Loreto Yacu, Amazonas	-3.61667	-70.5667
K. altamazonica	Colombia	Maranon River, San Antonio	-4.88639	-76.47
K. altamazonica	Colombia	Santa Sophia Island, Amazonas	-4.00278	-70.1394
K. altamazonica	Colombia	Timbo, Vaupés	1.01	-69.9167
K. altamazonica	Colombia	Villavicencio, Meta	4.12861	-73.6086
K. altamazonica	Colombia	Wacará, Vaupés	1.98333	-70.1733
K. altamazonica	Ecuador	Valpes River, El Dorado	1.22111	-71.9678
K. altamazonica	Peru	Cahuapanas, Loreto	-5.28333	-76.9833
K. altamazonica	Peru	Chancharia, Huánuco	-10.9583	-74.8056
K. altamazonica	Peru	Chaquinmayo, Puno	-13.45	-70.4
K. altamazonica	Peru	Cenepa River, Amazonas	-6.22	-77.85
K. altamazonica	Peru	Cenepa River, Amazonas	-4.46667	-78.1833
K. altamazonica	Peru	Comberciato River, Cuzco	-12.4667	-73.1167
K. altamazonica	Peru	Cusuime, Cusco	-2.66667	-77.7
K. altamazonica	Peru	Cusco Amazonico, Cusco	-12.5833	-69.0833
K. altamazonica	Peru	Cusco	-11.8825	-72.7778
K. altamazonica	Peru	Galilea, Loreto	-4.01472	-77.7786
K. altamazonica	Peru	Huampami, Amazonas	-4.53333	-78.1833
K. altamazonica	Peru	Huánuco	-9.34444	-75.9833
K. altamazonica	Peru	Huánuco	-9.31944	-76.0169
K. altamazonica	Peru	Hyutanihan, Amazonas	-7.66667	-65.7667
K. altamazonica	Peru	Iparia, Loreto	-9.30705	-74.4349
K. altamazonica	Peru	Iquitos, Loreto	-3.77194	-73.2464
K. altamazonica	Peru	Iquitos, Loreto	-3.75099	-73.2475
K. altamazonica	Peru	Iscozazín River, Oxapampa	-10.3853	-75.2572
K. altamazonica	Peru	Junín	-11.7856	-72.6992
K. altamazonica	Peru	Kagka River, Amazonas	-4.55	-78.2667
K. altamazonica	Peru	Kayamas River, Amazonas	-4.46667	-78.1667
K. altamazonica	Peru	Kusu, Amazonas	-4.45	-78.25
K. altamazonica	Peru	La Morada, San Martin	-8.75	-76.1667
K. altamazonica	Peru	La Poza, Amazonas	-4.01778	-77.7456
K. altamazonica	Peru	La Poza, Amazonas	-4.01722	-77.7508
K. altamazonica	Peru	La Victoria, Junin	-11.1167	-75.4167
K. altamazonica	Peru	Maracaibo, Loreto	-12.4042	-60.6042
K. altamazonica	Peru	Marcapata Valley, Cuzco	-13.5167	-70.8667
K. altamazonica	Peru	Mouth of River Tambo	-10.6869	-73.7622
K. altamazonica	Peru	Pachiza	-7.29972	-76.7742
K. altamazonica	Peru	Pampayacu Farm, Huanuco	-9.54972	-75.9
K. altamazonica	Peru	Pampa Hermosa, Loreto	-7.20639	-75.305
K. altamazonica	Peru	Papagaio River, Salto Utiariti	-13.0333	-58.2842
K. altamazonica	Peru	Pauya River, Loreto	-7.30528	-75.5861
K. altamazonica	Peru	Pomara	-5.39	-78.4522
K. altamazonica	Peru	River Maranon Valley	-4.42694	-77.6358
K. altamazonica	Peru	Rian Rian	-7.30306	-75.0456
K. altamazonica	Peru	Roaboya	-7.76139	-74.9272
K. altamazonica	Peru	Segakiato, Cusco	-11.8039	-72.8753
K. altamazonica	Peru	Salvacion, Madre De Dios	-12.9167	-71.2
K. altamazonica	Peru	Sarayacu, San Martin	-6.03333	-76.9667
K. altamazonica	Peru	Soco Lake, Madre De Dios	0.0667	-68.8
K. altamazonica	Peru	Tingo Maria, San Martin	-9.3	-75.9833
K. altamazonica	Peru	Tocache, San Martin	-8.18444	-76.5125
K. altamazonica	Peru	Ucayali River, Ucayali	-9.85028	-74.0161
K. altamazonica	Peru	Utoquinia	-7.46556	-74.0603
K. altamazonica	Peru	Yahuarmayo	-5.42778	-75.9061
K. altamazonica	Venezuela	Amazonas	0.833333	-66.1667
K. altamazonica	Venezuela	Amazonas	2.03333	-65.1167
K. altamazonica	Venezuela	Amazonas	3.24056	-65.5283
K. altamazonica	Venezuela	Amazonas	3.3075	-65.5042
K. altamazonica	Venezuela	Amazonas	3.49583	-65.6278
K. altamazonica	Venezuela	Amazonas	3.65639	-66.8192
K. altamazonica	Venezuela	Cucuhy	1.17833	-66.8411
K. altamazonica	Venezuela	Maturaca River	2.35	-63.1
K. altamazonica	Venezuela	Padamo River, Amazonas	3.01667	-65.2833
K. altamazonica	Venezuela	Santa Elaina	-3.43212	-72.2471
255 records

## Sheet: Kentropyx borckiana
Species	Country	Locality	Latitude	Longitude
K. borckiana	Barbados	Barbados	13.1831	-59.5658
K. borckiana	Barbados	Bridgetown, Saint Michael	13.0978	-59.6131
K. borckiana	Guyana	La Mana	5.69662	-53.7958
K. borckiana	Guyana	Bartica Dist	6.40014	-58.6292
K. borckiana	Guyana	Demerara	6.81667	-58.1667
K. borckiana	Guyana	Georgetown	6.8	-58.17
K. borckiana	Guyana	Georgetown, Botanical Gardens	6.80611	-58.1431
K. borckiana	Guyana	Georgetown, Botanical Gardens	6.8	-58.1667
K. borckiana	Guiana	Enmore Village, Demerara	5.36667	-58.55
K. borckiana	Guyana	Enmore Estate, Enmore Village	6.73333	-57.9833
K. borckiana	Guyana	Mahaica	6.68861	-57.9192
K. borckiana	Guyana	Wismar, Demera	6	-58.3
K. borckiana	Jamaica	Jamaica	17.9571	-77.182
K. borckiana	Suriname	Santo Boma, near Paramaribo	5.78333	-55.2833
K. borckiana	Venezuela	Bolivarian Republic of Zulia	9.96749	-72.5205
15 records

## Sheet: Kentropyx calcarata
Species	Country	Locality	Latitude	Longitude
K. calcarata	Guyana	Awhyape Creek, trib of Cuyuni River, Mazaruni-Potaro	6.42246	-58.8243
K. calcarata	Guyana	Baramita, Northwest District	7.37056	-60.4911
K. calcarata	Guyana	Bartica	6.40014	-58.6292
K. calcarata	Guyana	Berbice River, Berbice	5.085	-58.2372
K. calcarata	Guyana	Cayenne	4.93333	-52.3333
K. calcarata	Guyana	Cayenne	4.93333	-52.3333
K. calcarata	Guyana	Cuyuni River, Mazaruni-Potaro	6.38333	-58.6833
K. calcarata	Guyana	Demerara River, Demerara-Mahaica	6.43333	-58.3
K. calcarata	Guyana	Dorlin Petite Inini River, Barrancas, Delta Amacuro	3.75258	-53.554
K. calcarata	Guyana	Dubulay Ranch property	5.67278	-57.9225
K. calcarata	Guyana	Dubulay Ranch on the Berbice River	5.68194	-57.8589
K. calcarata	Guyana	Foret Camopi	3.1655	-52.3411
K. calcarata	Guyana	Georgetown, Demerara	6.8	-58.17
K. calcarata	Guyana	Haiowa Falls, Essequibo River	5.11667	-58.8167
K. calcarata	Guyana	Isheartun, on upper Rupununi River	2.33087	-59.3948
K. calcarata	Guyana	Itaki Falls, Mazaruni-Potaro	5.97161	-59.1956
K. calcarata	Guyana	Itanime Falls, Lower Essequibo River	5.04972	-58.8499
K. calcarata	Guyana	Itanime falls, Rupununi	5.05	-58.85
K. calcarata	Guyana	Itabu Creek, Middle Dump, Berbice	5.21667	-59.0333
K. calcarata	Guyana	Iwokrama, Kabocalli Camp	4.28611	-58.7569
K. calcarata	Guyana	Iwokrama, Cowfly Camp	4.33333	-58.8167
K. calcarata	Guyana	Iwokrama, Three Mile	4.64389	-58.7242
K. calcarata	Guyana	Iwokrama, Burro-Burro River	4.74056	-58.8511
K. calcarata	Guyana	Iwokrama Forest Reserve, Rupununi	4.285	-58.5094
K. calcarata	Guyana	Iwokrama Forest Reserve, Mountain Gorge Trail, Rupununi	4.32889	-58.7956
K. calcarata	Guyana	Iwokrama Forest Reserve, Rupununi	4.63306	-58.7144
K. calcarata	Guyana	Iwokrama Forest Reserve, Rupununi	4.73111	-58.8506
K. calcarata	Guyana	Kaburi rt. back of Mazaroni R., Bartica	5.98944	-58.8158
K. calcarata	Guyana	Kamakusa	5.95	-59.9
K. calcarata	Guyana	Kaieteur Region	5.21667	-59.4167
K. calcarata	Guyana	Kartabo, Mazaruni-Potaro	-6.35	-58.6833
K. calcarata	Guyana	Kartabo, Mazaruni-Potaro	6.38139	-58.6978
K. calcarata	Guyana	Kurumpung, Mazaruni-Potaro	6.46667	-59.1667
K. calcarata	Guyana	Kuyuwini Landing	2.06797	-59.2497
K. calcarata	Guyana	Kuyuwini Landing	1.91667	-59.25
K. calcarata	Guyana	La Mana	5.73333	-53.9
K. calcarata	Guyana	Mahdia, Mazaruni-Potaro	5.26667	-59.15
K. calcarata	Guyana	Machreba falls, Kurumpung River, Mazaruni-Potaro	6.23333	-60.15
K. calcarata	Guyana	Magdalen's Creek Camp, Konawaruk River	5.21861	-59.0453
K. calcarata	Guyana	Marudi	2.3	-59.0167
K. calcarata	Guyana	Maripasoula	3.64051	-54.0343
K. calcarata	Guyana	Malarate, Itany River	3.29138	-54.1002
K. calcarata	Guyana	Maripasoula and Wacapou	3.67527	-54.0569
K. calcarata	Guyana	Mataruki river, upper Essequibo River, Mazaruni-Potaro	1.76667	-58.5333
K. calcarata	Guyana	Northern Rupununi Savanna, Karanambo, McTurk Ranch	3.75271	-59.3091
K. calcarata	Guyana	Onora, trib of Essequibo River	1.51667	-58.4167
K. calcarata	Guyana	Papikai Rapids (Kaieteur Falls)	5.17351	-59.4727
K. calcarata	Guyana	Paracou, Sinnamary	5.28333	-52.9167
K. calcarata	Guyana	Petit Saut, R. Sinnamary	5.06277	-53.0599
K. calcarata	Guyana	Saul	3.62278	-53.2092
K. calcarata	Guyana	Shudikar-wau, headwater stream of Essequibo	1.35729	-58.774
K. calcarata	Guyana	Sophie	3.96694	-53.4847
K. calcarata	Guyana	Warniabo Creek, 4 mi (by rd) SW Dubulay Ranch house	5.66278	-57.89
K. calcarata	Guyana	Touanke, Maroni River	3.38179	-54.0508
K. calcarata	Venezuela	Barrancas, Delta Amacuro	8.76868	-70.1122
K. calcarata	Venezuela	Casa de Julian River, Amazonas	1.4167	-65
K. calcarata	Venezuela	Camp Benitez slopes of Mt Marahuaca, Amazonas	3.56667	-65.45
K. calcarata	Venezuela	Cano de Laja, Casa de Julian, Amazonas	3.74463	-65.7636
K. calcarata	Venezuela	Esmeralda, Amazonas	3.17389	-65.5467
K. calcarata	Venezuela	La Culebra, Upper Cunucunuma , Amazonas	3.72972	-65.8017
K. calcarata	Venezuela	Santa Elena de Vairen, El Dorado	4.60212	-61.1112
K. calcarata	Suriname	Aldeia Anapaike, Lawa River, Marowijne	3.33333	-54.0667
K. calcarata	Suriname	Brownsberg Nature Park in vegetation along main road	4.93183	-55.1984
K. calcarata	Suriname	Browns Berg, Brownsberg Nature Park, Mazaroni Plateau, Mazaroni Top, Brokopondo	4.92732	-55.2218
K. calcarata	Suriname	Brownsberg Nature Park, low elev trail to Irene Falls & Toeval meertje, Brokopondo	4.94719	-55.1579
K. calcarata	Suriname	Langamankondre, Marowijne	5.68333	-54.0333
K. calcarata	Suriname	Orleane Kreek	5.88253	-54.9659
K. calcarata	Suriname	Paramaribo, grounds of Paramaribo Zoo	5.84101	-55.1908
K. calcarata	Suriname	Paramaribo on Afobaka Road, Brokopondo	5.22776	-55.0911
K. calcarata	Suriname	Raleigh Cataracts, Coppename R, Saramaca	4.70639	-56.2105
K. calcarata	Brazil	Abuna Direita, Porto Velho, Rondônia	-9.53874	-65.3344
K. calcarata	Brazil	Acampamento Mutum, Juruti, Pará	-2.61342	-56.1944
K. calcarata	Brazil	Acampamento Mutum, Juruti, Pará	-2.61281	-56.1933
K. calcarata	Brazil	Acampamento Mutum, Juruti, Pará	-2.6105	-56.1933
K. calcarata	Brazil	Acampamento Mutum, Juruti, Pará	-2.61	-56.202
K. calcarata	Brazil	Acampamento Mutum, Juruti, Pará	-2.60958	-56.1842
K. calcarata	Brazil	Acampamento Mutum, Juruti, Pará	-2.60944	-56.1961
K. calcarata	Brazil	Acará, Pará	-1.78333	-48.1833
K. calcarata	Brazil	Acará-Mirim River, Tomé Açu, Pará	-2.25697	-48.1986
K. calcarata	Brazil	Adolpho Ducke Forest Reserve, Amazonas	-2.95811	-59.9274
K. calcarata	Brazil	Agro-Ambiental School, Marabá, Pará	-5.37744	-49.3774
K. calcarata	Brazil	Agropecuária Treviso Ltda, Santarém, Pará	-3.15347	-54.8326
K. calcarata	Brazil	Agropecuária Treviso Ltda, Santarém, Pará	-3.15092	-54.8329
K. calcarata	Brazil	Agropecuária Treviso Ltda, Santarém, Pará	-3.15092	-54.8317
K. calcarata	Brazil	Agropecuária Treviso Ltda, Santarém, Pará	-3.15067	-54.8425
K. calcarata	Brazil	Agropecuária Treviso Ltda, Santarém, Pará	-3.15028	-54.8227
K. calcarata	Brazil	Agropecuária Treviso Ltda, Santarém, Pará	-3.14986	-54.8397
K. calcarata	Brazil	Agropecuária Treviso Ltda, Santarém, Pará	-3.14953	-54.8404
K. calcarata	Brazil	Agropecuária Treviso Ltda, Santarém, Pará	-3.14928	-54.8385
K. calcarata	Brazil	Agropecuária Treviso Ltda, Santarém, Pará	-3.14847	-54.8396
K. calcarata	Brazil	Agropecuária Treviso Ltda, Santarém, Pará	-3.14847	-54.8399
K. calcarata	Brazil	Agropecuária Treviso Ltda, Santarém, Pará	-3.14831	-54.8369
K. calcarata	Brazil	Agropecuária Treviso Ltda, Santarém, Pará	-3.14711	-54.8444
K. calcarata	Brazil	Agropecuária Treviso Ltda, Santarém, Pará	-3.14644	-54.8423
K. calcarata	Brazil	Agropecuária Treviso Ltda, Santarém, Pará	-3.14644	-54.8451
K. calcarata	Brazil	Agropecuária Treviso Ltda, Santarém, Pará	-3.14564	-54.8446
K. calcarata	Brazil	Agropecuária Treviso Ltda, Santarém, Pará	-3.14564	-54.8346
K. calcarata	Brazil	Agropecuária Treviso Ltda, Santarém, Pará	-3.14564	-54.8396
K. calcarata	Brazil	Agropecuária Treviso Ltda, Santarém, Pará	-3.1385	-54.8416
K. calcarata	Brazil	Agropecuária Treviso Ltda, Santarém, Pará	-3.13283	-54.8419
K. calcarata	Brazil	Agropecuária Treviso Ltda, Santarém, Pará	-3.12219	-54.8373
K. calcarata	Brazil	Agrosete Farm, Paragominas, Pará	-3.03811	-47.2205
K. calcarata	Brazil	Alcântra, Maranhão	-2.4	-44.4
K. calcarata	Brazil	ALCOA, Platô Capiranga, Juriti, Pará	-2.50572	-56.1852
K. calcarata	Brazil	ALCOA, Platô Capiranga, Juriti, Pará	-2.49361	-56.1614
K. calcarata	Brazil	ALCOA, Platô Capiranga, Juriti, Pará	-2.47167	-56.1558
K. calcarata	Brazil	ALCOA, Ramal da Adutora, Juriti, Pará	-2.45306	-56.1528
K. calcarata	Brazil	Aldeia dos Indios Tiriós, Pará	2.21667	-55.95
K. calcarata	Brazil	Aldeia dos Indios Tiriós, Pará	2.25	-55.9667
K. calcarata	Brazil	Aldeia Araçú, Gurupí River, Maranhão	-2.58333	-46.0833
K. calcarata	Brazil	Aldeia Corací, Gurupí River, Pará	-2.56667	-46.6167
K. calcarata	Brazil	Aldeia Nova, Itaituba, Pará	-4.70539	-56.3826
K. calcarata	Brazil	Aldeia Sapucaia, Barra do Corda, Maranhão	-5.64877	-45.5378
K. calcarata	Brazil	Aldeia Yavaruhu, Centro Novo do Maranhão, Maranhão	-2.56667	-46.4833
K. calcarata	Brazil	Almeirim, Pará	-0.709167	-52.7825
K. calcarata	Brazil	Almeirim, Pará	-0.702222	-52.6356
K. calcarata	Brazil	Almeirim, Pará	-0.695833	-52.8089
K. calcarata	Brazil	Almeirim, Pará	-0.711667	-52.6667
K. calcarata	Brazil	Almeirim, Pará	-0.603889	-52.6525
K. calcarata	Brazil	Almeirim, Pará	-0.590833	-52.7358
K. calcarata	Brazil	Almeirim, Pará	-0.586944	-52.6586
K. calcarata	Brazil	Altamira, Pará	-3.13292	-51.9419
K. calcarata	Brazil	Altamira, Pará	-8.21757	-55.0159
K. calcarata	Brazil	Alta Floresta, Mato Grosso	-9.58684	-55.9113
K. calcarata	Brazil	Alta Floresta, Mato Grosso	-9.57808	-55.9174
K. calcarata	Brazil	Alta Floresta, Mato Grosso	-9.5777	-55.9215
K. calcarata	Brazil	Alta Floresta, Mato Grosso	-9.57661	-55.9218
K. calcarata	Brazil	Alta Floresta, Mato Grosso	-9.57514	-55.9179
K. calcarata	Brazil	Alto Araguaia, Mato Grosso	-17.4236	-53.4838
K. calcarata	Brazil	Alto Paraíso, Rondônia	-9.61667	-63.45
K. calcarata	Brazil	Alter do Chão, Pará	-2.49549	-54.9229
K. calcarata	Brazil	Amapá	2.03546	-50.7906
K. calcarata	Brazil	Amapá	1.66361	-49.9286
K. calcarata	Brazil	Amaparí Project, Line 700 S, Amapá	0.858056	-51.8908
K. calcarata	Brazil	Amaparí Project, Line 50 N, Amapá	0.863056	-51.8786
K. calcarata	Brazil	Amaparí Project, Line 1100 N, Amapá	0.873056	-51.8744
K. calcarata	Brazil	Anatore River, Tumucumaque, Amapá	3.21646	-52.0197
K. calcarata	Brazil	Antônio Lemos, Pará	-1.35	-50.8333
K. calcarata	Brazil	Ananás, Tocantins	-6.36028	-47.91
K. calcarata	Brazil	APA do Itapiracó, São Luis, Maranhão	-2.52453	-44.2121
K. calcarata	Brazil	Apiacás, Mato Grosso	-9.56667	-57.3833
K. calcarata	Brazil	Apiaú, Roraima	2.81667	-61.3
K. calcarata	Brazil	Apiaú (Igarapé Serrinha), Roraima	2.65	-61.2833
K. calcarata	Brazil	Araguaia River, Palestina do Pará, Pará	-5.67736	-48.2268
K. calcarata	Brazil	Araguacema, Goiás	-8.83333	-49.55
K. calcarata	Brazil	Araguatins, Goiás	-5.63333	-48.1333
K. calcarata	Brazil	Área do Quadrado, Barcarena, Pará	-1.61667	-48.75
K. calcarata	Brazil	Aripuanã, Mato Grosso	-10.2508	-59.5492
K. calcarata	Brazil	Aripuanã, Mato Grosso	-10.1667	-59.45
K. calcarata	Brazil	Araputanga, Mato Grosso	-15.4676	-58.356
K. calcarata	Brazil	As Pedras, Cuminá-Mirin River, Pará	-1.28333	-55.8667
K. calcarata	Brazil	Aurá Reserve, Belém, Pará	-1.44144	-48.3595
K. calcarata	Brazil	Babaçulândia, Tocantins	-7.21667	-47.7667
K. calcarata	Brazil	Baia do Sol, Belém, Pará	-1.06566	-48.3518
K. calcarata	Brazil	Baía de Caxiuanã, São Benedito Community, Portel, Pará	-1.79314	-51.3149
K. calcarata	Brazil	Balbina, Amazonas	-1.88333	-59.4667
K. calcarata	Brazil	Barcarena, Pará	-1.52112	-48.617
K. calcarata	Brazil	Barra do Gramame, Paraíba	-7.25	-34.8
K. calcarata	Brazil	Barreira, River Tapajós, Pará	-4.06667	-55.75
K. calcarata	Brazil	Barreirinha, Pará	-4.41667	-56.2167
K. calcarata	Brazil	Base Campo, Mato Grosso	-12.85	-51.7667
K. calcarata	Brazil	Base Barroso, Juruti, Pará	-2.47167	-56.0122
K. calcarata	Brazil	Base Barroso, Juruti, Pará	-2.46347	-55.9991
K. calcarata	Brazil	Base do Niquel do Vermelho, Carajás, Pará	-6.46	-49.88
K. calcarata	Brazil	Belém-Brasília, Km 93, Pará	-2.15	-47.5667
K. calcarata	Brazil	Belém (Pirelli Farm), Pará	-1.45028	-48.4839
K. calcarata	Brazil	Belém (Velha Farm), Pará	-1.435	-48.4444
K. calcarata	Brazil	Belém-Vigia, Pará	-1.38333	-48.3333
K. calcarata	Brazil	Belém, Pará	-1.45583	-48.5044
K. calcarata	Brazil	Belém, Pará	-1.43333	-48.4833
K. calcarata	Brazil	Belém, Pará	-1.45	-48.4833
K. calcarata	Brazil	Belterra, Pará	-3.04077	-54.9332
K. calcarata	Brazil	Belterra, Pará	-2.50405	-54.7281
K. calcarata	Brazil	Belterra, Pará	-3.06563	-54.9657
K. calcarata	Brazil	Belterra, Pará	-3.0548	-54.9641
K. calcarata	Brazil	Belterra, Pará	-3.0381	-54.9557
K. calcarata	Brazil	Belterra, Pará	-3.04467	-54.9498
K. calcarata	Brazil	Belterra, Pará	-3.06698	-54.9787
K. calcarata	Brazil	Belterra, Pará	-3.04193	-54.9533
K. calcarata	Brazil	Belterra, Pará	-3.06695	-54.9709
K. calcarata	Brazil	Belterra, Pará	-3.0569	-54.9632
K. calcarata	Brazil	Belterra, Pará	-3.07738	-54.9663
K. calcarata	Brazil	Beneficiamento, Juruti, Pará	-2.50667	-56.1725
K. calcarata	Brazil	Bela Vista, Viseu, Pará	-1.30073	-46.2669
K. calcarata	Brazil	Bituba, Almerim, Pará	-1.19111	-52.6475
K. calcarata	Brazil	Boa Vista, Castanhal, Pará	-1.35968	-47.9858
K. calcarata	Brazil	Bragança, Pará	-1.04972	-46.7717
K. calcarata	Brazil	Bragança, River Paraconi, Maués, Amazonas	-3.9475	-58.4433
K. calcarata	Brazil	Breves, Oriximiná	-1.68333	-50.4667
K. calcarata	Brazil	BR-174, Km 45, Amazonas	-2.7	-60.05
K. calcarata	Brazil	BR-174, Km 25, Amazonas	-2.91667	-60.05
K. calcarata	Brazil	BR-364, Km 30, Candeia do Jamari, Rondônia	-8.79851	-63.6947
K. calcarata	Brazil	BR-364, Km 85 a 88, Porto Velho, Rondônia	-9.28673	-64.4132
K. calcarata	Brazil	BR-156, Calçoene, Amapá	2.57583	-50.8897
K. calcarata	Brazil	BR-156, Cujubim, Amapá	1.68939	-50.9056
K. calcarata	Brazil	BR-156, Cujubim, Amapá	1.69874	-50.9341
K. calcarata	Brazil	BR-156, Km 90, Aldeia Tukay, Oiapoque, Amapá	3.21417	-51.555
K. calcarata	Brazil	BR-156, Igarapé Flaman, Calçoene, Amapá	2.5	-51.1667
K. calcarata	Brazil	BR-156, Km 38, Oiapoque, Amapá	3.55	-51.7722
K. calcarata	Brazil	BR-156, Km 20, Oiapoque, Amapá	3.69169	-51.769
K. calcarata	Brazil	BR-222, Km 18 (Amorim), Marabá, Pará	-5.30158	-49.2472
K. calcarata	Brazil	BR-230, Km 100, Medicilândia, Pará	-3.5182	-53.1452
K. calcarata	Brazil	BR-230, Km 74, Medicilândia, Pará	-3.44383	-52.8907
K. calcarata	Brazil	BR-222, Km 11, Marabá, Pará	-5.21292	-49.0482
K. calcarata	Brazil	BR-222, Km 23, Marabá, Pará	-5.17148	-48.9487
K. calcarata	Brazil	BR-222, Km 42, Dom Eliseu, Pará	-5.08776	-48.6937
K. calcarata	Brazil	BR-222, Km 72, Marabá, Pará	-5.02465	-48.5377
K. calcarata	Brazil	BR-222, Marabá, Pará	-4.77841	-48.0831
K. calcarata	Brazil	BR-163, Oeste de Castelo dos Sonhos, Novo Progresso, Pará	-8.33435	-55.2146
K. calcarata	Brazil	BR-163, Oeste de Castelo dos Sonhos, Novo Progresso, Pará	-8.33083	-55.2106
K. calcarata	Brazil	BR-163, Oeste de Castelo dos Sonhos, Novo Progresso, Pará	-7.13768	-55.4105
K. calcarata	Brazil	BR-316, Km 224, Viseu, Pará	-1.79906	-46.4447
K. calcarata	Brazil	BR-316, KM 405-224, Viseu, Pará	-1.72194	-46.6131
K. calcarata	Brazil	BR-010, Km 87, Pará	-2.08333	-47.5667
K. calcarata	Brazil	Borba, Amazonas	-4.41667	-59.5833
K. calcarata	Brazil	Buritis, Rondônia	-10.2519	-63.7396
K. calcarata	Brazil	Buritis, Rondônia	-9.7059	-64.0075
K. calcarata	Brazil	Buritis, Rondônia	-10.1891	-48.1085
K. calcarata	Brazil	Cabo Frio, Amazonas	-2.43917	-59.9283
K. calcarata	Brazil	Cachoeira do Espelho, River Xingu, Pará	-3.65	-52.3833
K. calcarata	Brazil	Cachoeira da Pancada, Mazagão, Amapá	0.183167	-51.7072
K. calcarata	Brazil	Cachoeira Itaboca, Mazagão, Amapá	0.216667	-51.7333
K. calcarata	Brazil	Cacoal Farm, Augusto Corrêa, Pará	-1.13982	-46.3744
K. calcarata	Brazil	Cachoeira de Nazaré, River Machado, Tocantins	-9.75	-61.9167
K. calcarata	Brazil	Cachoeira Santo Antônio, Laranjal do Jari, Pará	-0.650614	-52.5066
K. calcarata	Brazil	Cachimbo, Pará	-9.66667	-55
K. calcarata	Brazil	Chaves, Pará	0.024167	-51.8972
K. calcarata	Brazil	Calçoene, Amapá	2.5	-51.25
K. calcarata	Brazil	Claudia (Iracema Farm), Mato Grosso	-11.5833	-55.15
K. calcarata	Brazil	Campo Novo, Alto River Candeias	-10.5	-63.75
K. calcarata	Brazil	Campo de Provas Brigadeiro Veloso, Pará	-9.38058	-55.3405
K. calcarata	Brazil	Campo Gavião, Amazonas	-2.43417	-59.8156
K. calcarata	Brazil	Campus Agrícola Esperimental do ILES, Belterra	-2.63722	-54.9408
K. calcarata	Brazil	Canindé, Gurupi River, Centro Novo do Maranhão, Maranhão	-2.65549	-46.5158
K. calcarata	Brazil	Canindé, Gurupí River, Pará	-2.55	-46.5167
K. calcarata	Brazil	Capanema, Pará	-1.18606	-47.2432
K. calcarata	Brazil	Capanema, Pará	-1.19182	-47.1976
K. calcarata	Brazil	Capim Farm, Paragominas, Pará	-3.61134	-48.6318
K. calcarata	Brazil	Capitão Poço, Pará	-1.74645	-47.0651
K. calcarata	Brazil	Carajás Serra Norte, Barragem Estéril Sul, Parauapebas, Pará	-6.04821	-50.1465
K. calcarata	Brazil	Carajás Serra Norte, Caldeirão, Parauapebas, Pará	-5.87477	-50.4815
K. calcarata	Brazil	Carajás Serra Norte, Estrada, Caldeirão, Parauapebas, Pará	-5.97341	-50.3169
K. calcarata	Brazil	Carajás Serra, Norte Estrada, Caldeirão, Parauapebas, Pará	-5.96607	-50.3339
K. calcarata	Brazil	Carajás Serra, Norte Estrada, Caldeirão, Parauapebas, Pará	-5.96397	-50.3606
K. calcarata	Brazil	Carajás Serra, Norte Estrada, Caldeirão, Parauapebas, Pará	-5.92981	-50.3426
K. calcarata	Brazil	Carajás Serra Norte, Fofoca, Parauapebas, Pará	-5.97028	-50.3578
K. calcarata	Brazil	Carajás Serra Norte, Gelado River, Parauapebas, Pará	-6.06165	-50.1477
K. calcarata	Brazil	Carajás Serra Norte, Grota do Gavião, Parauapebas, Pará	-6.05009	-50.1518
K. calcarata	Brazil	Carajás Serra Norte, Itacaiunas River, Parauapebas, Pará	-5.87621	-50.4686
K. calcarata	Brazil	Carajás Serra Norte, Itacaiunas River, Parauapebas, Pará	-5.87769	-50.4704
K. calcarata	Brazil	Carajás Serra Norte, Parauapebas, Pará	-6.03333	-50.2839
K. calcarata	Brazil	Carajás Serra Norte, Paranaupebas, Pará	-6.43389	-49.7164
K. calcarata	Brazil	Carajás Serra Norte, Parauapebas River, Parauapebas, Pará	-6.03101	-49.9042
K. calcarata	Brazil	Carajás Serra Norte, Pojuca, Parauapebas, Pará	-5.96	-50.39
K. calcarata	Brazil	Carajás Serra Norte, Manganís do Azul, Parauapebas, Pará	-6.12821	-50.2249
K. calcarata	Brazil	Carajás Serra Norte, Salobo Project, Parauapebas, Pará	-5.84861	-50.5361
K. calcarata	Brazil	Carajás Serra Norte, Salobo Project, Parauapebas, Pará	-5.82556	-50.5211
K. calcarata	Brazil	Carajás Serra Norte, Salobo Project, Parauapebas, Pará	-5.82389	-50.4911
K. calcarata	Brazil	Carajás Serra Norte, Serraria, Parauapebas, Pará	-5.97701	-50.3286
K. calcarata	Brazil	Carajás, Mina do Sossego, Canaã dos Carajás, Pará	-6.46528	-50.0772
K. calcarata	Brazil	Carajás, Canaã dos Carajás, Pará	-6.39694	-50.1203
K. calcarata	Brazil	Carajás, Parauapebas, Pará	-6.115	-49.9876
K. calcarata	Brazil	Carolina, Maranhão	-7.22973	-47.2616
K. calcarata	Brazil	Caraparu, Pará	-1.38333	-48.0022
K. calcarata	Brazil	Caseara, Tocantis	-9.63167	-49.8839
K. calcarata	Brazil	Caseara, Tocantis	-9.34239	-49.9727
K. calcarata	Brazil	Caseara, Tocantis	-9.3045	-49.9576
K. calcarata	Brazil	Caseara, Tocantis	-9.30381	-49.9597
K. calcarata	Brazil	Caseara, Tocantis	-9.30311	-49.9596
K. calcarata	Brazil	Casinha Community, Oriximiná·	-1.72661	-56.2336
K. calcarata	Brazil	Castanhal, Pará	-1.29611	-47.9328
K. calcarata	Brazil	Castanhal, Pará	-1.63333	-47.9167
K. calcarata	Brazil	Castanhal, Almeirim, Pará	-0.690278	-52.8192
K. calcarata	Brazil	Cascatinha Farm, Itaituba, Pará	-6.18703	-52.1187
K. calcarata	Brazil	Cauaxi Farm, Paragominas, Pará	-3.6726	-48.3683
K. calcarata	Brazil	Cruz Alta, Oriximiná, Pará	-1.51558	-56.7641
K. calcarata	Brazil	Cerejeiras, Rondônia	-13.1833	-60.8333
K. calcarata	Brazil	Cerrado - A4	0.137872	-51.5378
K. calcarata	Brazil	Cerrado - A4	0.152503	-51.5492
K. calcarata	Brazil	Cerrado - A4	0.161422	-51.5523
K. calcarata	Brazil	Cristalino Project, CVRD, Carajás, Curionópolis, Pará	-6.44139	-49.6831
K. calcarata	Brazil	Cristalino Project, CVRD, Carajás, Curionópolis, Pará	-6.43861	-49.7208
K. calcarata	Brazil	Cristalino Project, CVRD, Carajás, Curionópolis, Pará	-6.41417	-49.7461
K. calcarata	Brazil	Cristalino Project, CVRD, Carajás, Curionópolis, Pará	-6.41417	-49.7922
K. calcarata	Brazil	Colônia Apiau, Roraima	2.5	-61.3333
K. calcarata	Brazil	Costa Marques, Rondônia	-12.1999	-64.2002
K. calcarata_	Brazil	Conceição do Araguaia, Pará	-7.57962	-45.2281
K. calcarata	Brazil	Cuieiras River, Amazonas	-2.83333	-60.5
K. calcarata	Brazil	Curuá, Pará	-0.780333	-47.8489
K. calcarata	Brazil	Curuá, Pará	-1.52978	-55.1948
K. calcarata	Brazil	Chiqueirão, Tucuruí, Pará	-4.33628	-49.387
K. calcarata	Brazil	Curuá-Uma, Pará	-2.8	-54.3
K. calcarata	Brazil	Cururu River, Pará	-7.61667	-57.5833
K. calcarata	Brazil	Curupu River, Maranhão	-1.8125	-44.8531
K. calcarata	Brazil	Cupixi River, Amapá	0.579389	-52.319
K. calcarata	Brazil	Darcinópolis (Campo Alegre Farm), Tocanntins	-6.83333	-47.5167
K. calcarata	Brazil	Dionísio Farm, Marabá, Pará	-5.36658	-49.2101
K. calcarata	Brazil	Ducke Reserve, Manaus, Amazonas	-2.95361	-59.9167
K. calcarata	Brazil	Ecological Station Uruçuí-Uma, Piauí	-7.5	-44.8333
K. calcarata	Brazil	ECFPn/MPEG/FLONA de Caxiuanã, PLOT PPBIO Estation F9, Portel, Pará	-2.00477	-51.6236
K. calcarata	Brazil	Moju, FLONA Caxiuanã, Portel Pará	-2.00431	-51.4279
K. calcarata	Brazil	ECFPn/MPEG/FLONA de Caxiuanã, PLOT PPBIO, Estation H7, Portel, Pará	-2.0036	-51.6252
K. calcarata	Brazil	ECFPn/MPEG/FLONA de Caxiuanã, PLOT PPBIO, Estation H6, Portel, Pará	-2.00348	-51.625
K. calcarata	Brazil	ECFPn/MPEG/FLONA de Caxiuanã, PLOT PPBIO, Estation H5, Portel, Pará	-2.00277	-51.625
K. calcarata	Brazil	ECFPn/MPEG/FLONA de Caxiuanã, PLOT PPBIO, Estation H4, Portel, Pará	-2.00195	-51.6249
K. calcarata	Brazil	ECFPn/MPEG/FLONA de Caxiuanã, PLOT PPBIO, Estation H3, Portel, Pará	-2.0012	-51.6249
K. calcarata	Brazil	ECFPn/MPEG/FLONA de Caxiuanã, PLOT PPBIO, Estation H2, Portel, Pará	-2.00013	-51.625
K. calcarata	Brazil	ECFPn/MPEG/FLONA de Caxiuanã, PLOT PPBIO, Estation H1, Portel, Pará	-1.99965	-51.6249
K. calcarata	Brazil	ECFPn/MPEG/FLONA de Caxiuanã, PLOT PPBIO, Estation J10, Portel, Pará	-1.99812	-51.6417
K. calcarata	Brazil	ECFPn/MPEG/FLONA de Caxiuanã, PLOT PPBIO, Estation J9, Portel, Pará	-1.99688	-51.6418
K. calcarata	Brazil	ECFPn/MPEG/FLONA de Caxiuanã, PLOT PPBIO, Estation J8, Portel, Pará	-1.99642	-51.6416
K. calcarata	Brazil	ECFPn/MPEG/FLONA de Caxiuanã, PLOT PPBIO, Estation J7, Portel, Pará	-1.99577	-51.6418
K. calcarata	Brazil	ECFPn/MPEG/FLONA de Caxiuanã, PLOT PPBIO, Portel, Pará	-1.99355	-51.6153
K. calcarata	Brazil	ECFPn/MPEG/FLONA de Caxiuanã, PLOT PPBIO, Estation J4, Portel, Pará	-1.99292	-51.6419
K. calcarata	Brazil	ECFPn/MPEG/FLONA de Caxiuanã, PLOT PPBIO, Estation J3, Portel, Pará	-1.9917	-51.6419
K. calcarata	Brazil	ECFPn/MPEG/FLONA de Caxiuanã, PLOT PPBIO, Estation J2, Portel, Pará	-1.99078	-51.642
K. calcarata	Brazil	ECFPn/MPEG/FLONA de Caxiuanã, PLOT PPBIO, Estation J1, Portel, Pará	-1.99008	-51.642
K. calcarata	Brazil	ECFPn/MPEG/FLONA de Caxiuanã, PLOT PPBIO, Estation L9, Portel, Pará	-1.9717	-51.6514
K. calcarata	Brazil	ECFPn/MPEG/FLONA de Caxiuanã, PLOT PPBIO, Estation L8, Portel, Pará	-1.97062	-51.6517
K. calcarata	Brazil	ECFPn/MPEG/FLONA de Caxiuanã, PLOT PPBIO, Estation L7, Portel, Pará	-1.96888	-51.6517
K. calcarata	Brazil	ECFPn/MPEG/FLONA de Caxiuanã, PLOT PPBIO, Estation L6, Portel, Pará	-1.96833	-51.6516
K. calcarata	Brazil	ECFPn/MPEG/FLONA de Caxiuanã, PLOT PPBIO, Estation L5, Portel, Pará	-1.96737	-51.6516
K. calcarata	Brazil	ECFPn/MPEG/FLONA de Caxiuanã, PLOT PPBIO, Estation L4, Portel, Pará	-1.9663	-51.6518
K. calcarata	Brazil	ECFPn/MPEG/FLONA de Caxiuanã, PLOT PPBIO, Estation L3, Portel, Pará	-1.96547	-51.6517
K. calcarata	Brazil	ECFPn/MPEG/FLONA de Caxiuanã, PLOT PPBIO, Estation L2, Portel, Pará	-1.9646	-51.6517
K. calcarata	Brazil	ECFPn/MPEG/FLONA de Caxiuanã, PLOT PPBIO, Estation L1, Portel, Pará	-1.96383	-51.6518
K. calcarata	Brazil	ECFPn/MPEG/FLONA de Caxiuanã, Igarapé Laranjal, Pará	-1.85556	-51.4331
K. calcarata	Brazil	ECFPn/MPEG/FLONA de Caxiuanã, Portel, Pará	-1.83583	-51.6153
K. calcarata	Brazil	ECFPn/MPEG/FLONA de Caxiuanã, Igarapé Laranjal, Pará	-1.78916	-51.4365
K. calcarata	Brazil	ECFPn/MPEG/FLONA de Caxiuanã, Igarapé Laranjal, Pará	-1.76617	-51.523
K. calcarata	Brazil	ECFPn/MPEG/FLONA de Caxiuanã, Igarapé Laranjal, Pará	-1.73764	-51.4531
K. calcarata	Brazil	ECFPn/MPEG/FLONA de Caxiuanã, Igarapé Laranjal, Pará	-1.73764	-51.4547
K. calcarata	Brazil	ECFPn/MPEG/FLONA de Caxiuanã, Igarapé Laranjal, Pará	-1.73671	-51.4543
K. calcarata	Brazil	ECFPn/MPEG/FLONA de Caxiuanã, Igarapé Laranjal, Pará	-1.72491	-51.4538
K. calcarata	Brazil	ECFPn/MPEG/FLONA de Caxiuanã, Igarapé Laranjal, Pará	-1.70833	-51.5292
K. calcarata	Brazil	ECFPn/MPEG/FLONA de Caxiuanã, Igarapé Laranjal, Pará	-1.657	-51.347
K. calcarata	Brazil	ECFPn/MPEG/FLONA de Caxiuanã, Igarapé Laranjal, Pará	-1.73639	-51.4531
K. calcarata	Brazil	EMBRAPA, Belém, Pará	-1.43606	-48.4492
K. calcarata	Brazil	Engenheiro Santa Philomena, Upper Paruahyba, Piauí	-9.11662	-45.9183
K. calcarata	Brazil	Espigão D'Oeste, Rondônia	-11.5833	-60.6833
K. calcarata	Brazil	ESEC Grão Pará Centro, Óbidos, Pará	0.6352	-55.7268
K. calcarata	Brazil	Fazendinha (Favela), Macapea, Amapá	0.116667	-51.1333
K. calcarata	Brazil	Felício River, Braço Sul, Amapá	1.21667	-52.45
K. calcarata	Brazil	Ferreira Gomes, Amapá	1.42278	-51.3381
K. calcarata	Brazil	Ferreira Gomes, Amapá	1.50083	-51.3875
K. calcarata	Brazil	FLONA Tapajós, Santarém, Pará	-2.89394	-54.9239
K. calcarata	Brazil	FLONA de Caxiuanã, Portel, Pará	-1.96169	-51.6157
K. calcarata	Brazil	FLONA de Caxiuanã, Portel, Pará	-1.96069	-51.6124
K. calcarata	Brazil	FLONA de Caxiuanã, Portel, Pará	-1.96022	-51.6176
K. calcarata	Brazil	FLONA de Caxiuanã, Portel, Pará	-1.92442	-51.3683
K. calcarata	Brazil	FLONA de Caxiuanã, Portel, Pará	-1.91808	-51.3703
K. calcarata	Brazil	FLONA de Caxiuanã, Portel, Pará	-1.90819	-51.3816
K. calcarata	Brazil	FLONA de Caxiuanã, Portel, Pará	-1.79356	-51.4339
K. calcarata	Brazil	FLONA de Caxiuanã, Portel, Pará	-1.79897	-51.4342
K. calcarata	Brazil	FLONA do Crepori, Jacareacanga, Pará	-6.29963	-57.4771
K. calcarata	Brazil	FLOTA Faro, Pará	-1.70587	-57.197
K. calcarata	Brazil	FLOTA Faro, Pará	-1.70362	-57.2026
K. calcarata	Brazil	FLONA Saracá-Taquera, Porto Trombetas, Oriximiná, Pará	-1.67694	-56.4731
K. calcarata	Brazil	FLONA Saracá-Taquera, Porto Trombetas, Oriximiná, Pará	-1.67083	-56.4986
K. calcarata	Brazil	FLONA Saracá-Taquera, Porto Trombetas, Oriximiná, Pará	-1.65333	-56.5053
K. calcarata	Brazil	FLONA Tapirapé-Aquiri, Acampamento, Marabá, Pará	-5.80167	-50.5161
K. calcarata	Brazil	FLONA Tapirapé-Aquiri Barragem de Finos, Marabá, Pará	-5.77389	-50.4
K. calcarata	Brazil	FLONA Tapirapé-Aquiri, Itacaiunas River, Marabá, Pará	-5.87263	-50.4806
K. calcarata	Brazil	FLONA Tapirapé-Aquiri, Itacaiunas,River Marabá, Pará	-5.87233	-50.4806
K. calcarata	Brazil	FLONA Tapirapé-Aquiri, Topo Serra, Marabá, Pará	-5.78793	-50.5321
K. calcarata	Brazil	FLONA Tapirapé-Aquiri, Marabá, Pará	-5.77389	-50.5128
K. calcarata	Brazil	FLOTA Paru, Almeirim, Pará	-0.950817	-53.2436
K. calcarata	Brazil	FLOTA Paru, Almeirim, Pará	-0.954917	-53.2448
K. calcarata	Brazil	FLOTA Paru, Almeirim, Pará	-0.954433	-53.245
K. calcarata	Brazil	FLOTA Paru, Almeirim, Pará	-0.946817	-53.2481
K. calcarata	Brazil	FLOTA Paru, Almeirim, Pará	-0.946483	-53.2464
K. calcarata	Brazil	FLOTA Paru, Almeirim, Pará	-0.946061	-53.2453
K. calcarata	Brazil	FLOTA Paru, Almeirim, Pará	-0.945283	-53.2447
K. calcarata	Brazil	FLOTA Paru, Almeirim, Pará	-0.94515	-53.2432
K. calcarata	Brazil	FLOTA Paru, Almeirim, Pará	-0.941667	-53.2322
K. calcarata	Brazil	FLOTA Paru, Almeirim, Pará	-0.941286	-53.2308
K. calcarata	Brazil	FLOTA Paru, Almeirim, Pará	-0.940683	-53.2293
K. calcarata	Brazil	FLOTA Paru, Almeirim, Pará	-0.939967	-53.2376
K. calcarata	Brazil	FLOTA Paru, Almeirim, Pará	-0.939867	-53.2274
K. calcarata	Brazil	FLOTA Paru, Almeirim, Pará	-0.93635	-53.2396
K. calcarata	Brazil	FLOTA Paru, Almeirim, Pará	-0.9354	-53.2407
K. calcarata	Brazil	FLOTA Paru, Almeirim, Pará	-0.933417	-53.2413
K. calcarata	Brazil	FLOTA Trombetas, Pará	-0.963767	-55.521
K. calcarata	Brazil	FLOTA Trombetas, Pará	-0.962567	-55.5224
K. calcarata	Brazil	FLOTA Trombetas, Pará	-0.9622	-55.5319
K. calcarata	Brazil	Fortaleza Paraná do Urariá, Amazonas	-3.91667	-58.8
K. calcarata	Brazil	Furo do Panaquera, Pará	-1.88333	-49.15
K. calcarata	Brazil	Gaúcha do Norte, Mato Grosso	-13.35	-53.4333
K. calcarata	Brazil	Gancho do Ararí, Maranhão	-3.53644	-44.7672
K. calcarata	Brazil	Gasoduto do Pará, Dom Eliseu, Pará	-4.28556	-47.4511
K. calcarata	Brazil	Garrafão do Norte, Pará	-2.16425	-47.1875
K. calcarata	Brazil	Guajará-Mirim, Rondônia	-8.28539	-63.2246
K. calcarata	Brazil	Guajará-Mirim, Rondônia	-11.6622	-64.4306
K. calcarata	Brazil	Guajará-Mirim, Rondônia	-11.4001	-64.9
K. calcarata	Brazil	Guajará-Mirim, Rondônia	-10.7997	-65.3283
K. calcarata	Brazil	Guajará-Mirim Park State, Rondônia.	-10.5741	-64.7561
K. calcarata	Brazil	Guariba Extractive Reserve, Novo Aripuanã	-8.75216	-60.511
K. calcarata	Brazil	Guaraí, Tocantins	-8.83333	-48.5167
K. calcarata	Brazil	Gunma Park Ecologic, Santa Bárbara do Pará, Pará	-1.20795	-48.2888
K. calcarata	Brazil	Gunma Park Ecologic, Santa Bárbara do Pará, Pará	-1.20302	-48.3009
K. calcarata	Brazil	Gunma Park Ecologic, Santa Bárbara do Pará, Pará	-1.20302	-48.1676
K. calcarata	Brazil	Gunma Park Ecologic, Santa Bárbara do Pará, Pará	-1.20192	-48.2885
K. calcarata	Brazil	Humaitá, Amazonas	-7.57239	-63.1168
K. calcarata	Brazil	Igarapé Água Branca, Amapá	2.94235	-51.4285
K. calcarata	Brazil	Igarapé Apeú, Boa Vista, Pará	-1.31667	-47.9667
K. calcarata	Brazil	Igarapé Curuperê, Barcarena, Pará	-1.51131	-48.6189
K. calcarata	Brazil	Igarapé Curupira, Santarém, Pará	-2.70015	-54.4666
K. calcarata	Brazil	Igarapé do Braço, Amazonas	1.30809	-51.5879
K. calcarata	Brazil	Igarapé da Sorva, Pará	-1.76667	-55.85
K. calcarata	Brazil	Igarapé Joaquina, Anavilhanas	-2.66683	-60.7529
K. calcarata	Brazil	Igarapé Jaramacaru, Campos do Ariramba, Pará	-1.15	-55.9
K. calcarata	Brazil	Igarapé Paraíso, Ouro Preto do Oeste, Rondônia	-10.2333	-62.2167
K. calcarata	Brazil	Igarapé Pitimandeua, Castanhal, Pará	-1.31317	-47.8799
K. calcarata	Brazil	Igarapé Repartimento São Caetano, Pará	-0.760664	-48.0385
K. calcarata	Brazil	Igarapé Saúde, Tucuruí, Pará	-4.65525	-49.4939
K. calcarata	Brazil	Igarapé Xingu, Maracanã Community, Oriximiná, Pará	-2.08667	-56.6156
K. calcarata	Brazil	Igarapé Xingu, Maracanã Community, Oriximiná, Pará	-2.07872	-56.62
K. calcarata	Brazil	Igarapé Xingu, Maracanã Community, Oriximiná, Pará	-2.072	-56.6256
K. calcarata	Brazil	Igarapé Xingu, Maracanã Community, Oriximiná, Pará	-2.06578	-56.6326
K. calcarata	Brazil	Instituto Nacional de Pesquisas da Amazônia, Manaus	-2.61667	-60.1833
K. calcarata	Brazil	Itaituba, Pará	-4.69054	-56.4432
K. calcarata	Brazil	Itaituba, Pará	-4.88183	-56.968
K. calcarata	Brazil	Itaituba, Pará	-5.4	-57.1
K. calcarata	Brazil	Jacaré Lake, River Trombetas, Pará	-1.3	-56.7833
K. calcarata	Brazil	Jacaréquara, Aracá, Pará	-1.67721	-48.415
K. calcarata	Brazil	Jacareacanga, Pará	-6.5248	-57.4363
K. calcarata	Brazil	Jacareacanga, Pará	-6.2222	-57.7528
K. calcarata	Brazil	Jaci-D, Rondônia	-9.19427	-64.3302
K. calcarata	Brazil	Jaci direita, Porto Velho, Rondônia	-9.20416	-64.3808
K. calcarata	Brazil	Jacundazinho, Jacundá, Pará	-4.45209	-49.4016
K. calcarata	Brazil	Jaburi Farm, Espigão D'Oeste, Rondônia	-11.6339	-60.7308
K. calcarata	Brazil	Jirau-D, Rondônia	-9.32505	-64.7091
K. calcarata	Brazil	Jardim do Ouro, Itaituba, Pará	-6.26167	-55.9061
K. calcarata	Brazil	Jardim do Ouro, Itaituba, Pará	-6.26073	-55.9054
K. calcarata	Brazil	Jirau, Direita, Porto Velho, Rondônia	-9.33789	-64.7244
K. calcarata	Brazil	Ji-Paraná, Km 12, Rondônia	-10.7306	-61.9514
K. calcarata	Brazil	João Pessoa (Mata do Buraquinho), Paraíba	-7.11667	-34.8667
K. calcarata	Brazil	Juara, Mato Grosso	-10.4167	-57.6333
K. calcarata	Brazil	Juruá, River Xingu, Pará	-3.4	-51.8833
K. calcarata	Brazil	Juriti, Pará	-2.18577	-56.0918
K. calcarata	Brazil	Juru Florest, Tailândia, Pará	-3.13636	-48.7914
K. calcarata	Brazil	Lajeado, Tocantins	-9.75	-48.35
K. calcarata	Brazil	Lençóis Maranhenses, Santo Amaro, Maranhão	-2.51722	-43.0317
K. calcarata	Brazil	Laranjal do Jari, Amapá	-0.765389	-52.4535
K. calcarata	Brazil	Laranjal do Jari, Amapá	-0.730056	-52.3991
K. calcarata	Brazil	Laranjal do Jari, Amapá	-0.710361	-52.3981
K. calcarata	Brazil	Laranjal do Jari, Amapá	-0.765389	-52.454
K. calcarata	Brazil	Laranjal do Jarí, Amapá	-0.616667	-52.5167
K. calcarata	Brazil	Laranjal do Jari, Amapá	-0.764694	-52.4529
K. calcarata	Brazil	Lindóia, Amazonas	-2.97417	-58.9608
K. calcarata	Brazil	Luiz Paulino Farm, Itaituba	-4.34541	-56.2178
K. calcarata	Brazil	MA-006, Km 36, Grajaú, Maranhão	-6.01983	-46.0984
K. calcarata	Brazil	Macapazinho, Castanhal, Pará	-1.38944	-47.9848
K. calcarata	Brazil	Mazagão, Amapá	-0.150583	-51.7432
K. calcarata	Brazil	Mazagão, Amapá	-0.284933	-51.7833
K. calcarata	Brazil	Mazagão, Amapá	-0.1504	-51.7427
K. calcarata	Brazil	Mazagão, Amapá	-0.14855	-51.7402
K. calcarata	Brazil	Mazagão, Amapá	-0.148981	-51.3304
K. calcarata	Brazil	Mazagão, Amapá	-0.115	-51.2894
K. calcarata	Brazil	Madeira River, Jaci D, Rondônia	-9.19427	-64.3315
K. calcarata	Brazil	Mamanguape, Paraíba	-6.83333	-35.1167
K. calcarata	Brazil	Manaus, Amazonas	-3.139	-59.9747
K. calcarata	Brazil	Manaus, Amazonas	-2.69111	-59.7006
K. calcarata	Brazil	Mangabeira, Pará	-2.55	-49.5833
K. calcarata	Brazil	Marabá, Pará	-5.34806	-49.2339
K. calcarata	Brazil	Maracá River (Igarapé Camaipi), Amapá	-0.072778	-51.8644
K. calcarata	Brazil	Marajó, Pará	-0.816667	-49.1333
K. calcarata	Brazil	Marajó Island, Pará	-1.83333	-50.4167
K. calcarata	Brazil	Marajó Island, Pará	-1.21581	-49.4507
K. calcarata	Brazil	Marajó Island, Pará	-0.222472	-49.4023
K. calcarata	Brazil	Marajó Island, Anajás, Pará	-1.12358	-49.5793
K. calcarata	Brazil	Marajó Island, Anajás, Pará	-0.949542	-50.3155
K. calcarata	Brazil	Marajó Island, Sé Locality, Cachoeira do Arari, Pará	-1.0296	-48.9348
K. calcarata	Brazil	Marajó Island, Km 10 da PA-159, Breves, Pará	-1.60455	-50.4391
K. calcarata	Brazil	Marajó Island, Tancredo Neves Community, Breves, Pará	-1.58463	-50.4171
K. calcarata	Brazil	Marajó Island, Bacuri Community, Cachoeira do Arari, Pará	-0.869506	-49.0648
K. calcarata	Brazil	Marajó Island, Jabuti Community, Cachoeira do Arari, Pará	-0.953389	-48.6959
K. calcarata	Brazil	Marajó Island, (Condeixa), Pará	-0.895361	-48.5909
K. calcarata	Brazil	Marajó Island, Preto River, Pará	-0.429944	-50.4812
K. calcarata	Brazil	Marajó Island, Preto River, Pará	-0.403692	-50.4963
K. calcarata	Brazil	Marajó Island, Tijucaquara Farm, Pará	-0.237839	-49.3383
K. calcarata	Brazil	Marajó Island, Salvaterra, Pará	-0.734833	-48.5281
K. calcarata	Brazil	Marajó Island, Santana Farm, Pará	-0.027042	-49.7557
K. calcarata	Brazil	Marajó Island, Sítio Castanhal, Caruaca River	-1.5	-50.35
K. calcarata	Brazil	Marajatuba, Urucará, Amazonas	-2.40246	-57.6287
K. calcarata	Brazil	Marajatuba, Urucará, Amazonas	-2.38668	-57.6395
K. calcarata	Brazil	Marajatuba, Urucará, Amazonas	-2.38667	-57.6395
K. calcarata	Brazil	Marajatuba, Urucará, Amazonas	-2.37972	-57.645
K. calcarata	Brazil	Marajatuba, Urucará, Amazonas	-2.37113	-57.6501
K. calcarata	Brazil	Marajatuba, Urucará, Amazonas	-2.37111	-57.65
K. calcarata	Brazil	Mamanguape, Paraíba	-6.8	-35.2
K. calcarata	Brazil	Malafaite, Moju, Pará	-1.76309	-48.4969
K. calcarata	Brazil	Manaus-Itacoatiara, Preto da Eva River, Amazonas	-2.69389	-59.6849
K. calcarata	Brazil	Mapaoni River, Laranjal do Jari, Amapá	2.19333	-54.5875
K. calcarata	Brazil	Mapuera River, Amazonas	0.014217	-58.1113
K. calcarata	Brazil	Matapi, Oriximiná, Pará	0.485425	-51.2509
K. calcarata	Brazil	Matapi, Oriximiná, Pará	0.505694	-51.2623
K. calcarata	Brazil	Mina do Palito, Itaituba, Pará	-6.33083	-55.7939
K. calcarata	Brazil	Mina do Palito, Itaituba, Pará	-6.33	-55.7933
K. calcarata	Brazil	Mina do Palito, Itaituba, Pará	-6.3275	-55.7919
K. calcarata	Brazil	Mina do Palito, Itaituba, Pará	-6.31861	-55.7994
K. calcarata	Brazil	Mina do Palito, Itaituba, Pará	-6.31472	-55.7972
K. calcarata	Brazil	Mina do Palito, Itaituba, Pará	-6.31333	-55.7836
K. calcarata	Brazil	Mina do Palito, Itaituba, Pará	-6.31222	-55.7831
K. calcarata	Brazil	Mina do Tocantizinho, Itaituba, Pará	-6.08294	-56.2469
K. calcarata	Brazil	Mina do Tocantizinho, Itaituba, Pará	-6.04595	-56.3037
K. calcarata	Brazil	Mina do Tocantizinho, Itaituba, Pará	-6.07371	-56.2904
K. calcarata	Brazil	Mina do Tocantizinho, Itaituba, Pará	-6.06108	-56.2841
K. calcarata	Brazil	Mina do Tocantizinho, Itaituba, Pará	-6.05147	-56.2985
K. calcarata	Brazil	Mina 14 de Abril, Rondônia	-9.18333	-63.0667
K. calcarata	Brazil	Mineração, Amazonas	-0.727619	-60.1674
K. calcarata	Brazil	Mineração Taboca, Amazonas	-0.738761	-60.1396
K. calcarata	Brazil	Mineração Taboca, Amazonas	-0.716419	-60.1734
K. calcarata	Brazil	Mineração Taboca, Amazonas	-0.72762	-60.1751
K. calcarata	Brazil	Mineração Taboca, Amazonas	-0.758711	-60.1317
K. calcarata	Brazil	Miritituba, Itaituba, Pará	-4.42382	-55.9937
K. calcarata	Brazil	Missão Catrimani, Roraima	1.78333	-62.35
K. calcarata	Brazil	Mocambo Reserve, Belém, Pará	-1.44186	-48.4394
K. calcarata	Brazil	Moju, Pará	-1.76484	-48.5151
K. calcarata	Brazil	Moju, FLONA Caxiuanã, Portel Pará	-2.00775	-51.428
K. calcarata	Brazil	Moju, FLONA Caxiuanã, Portel Pará	-2.00592	-51.428
K. calcarata	Brazil	Moju, FLONA Caxiuanã, Portel Pará	-2.00592	-51.4309
K. calcarata	Brazil	Moju, FLONA Caxiuanã, Portel Pará	-1.99814	-51.4263
K. calcarata	Brazil	Montenegro/Cacaulândia, Rondônia	-10.3	-63.2
K. calcarata	Brazil	Monte Cristo, River Tapajós, Pará	-4.06667	-55.65
K. calcarata	Brazil	Moraes de Almeida, Itaituba, Pará	-6.22528	-55.7136
K. calcarata	Brazil	Moraes de Almeida, Itaituba, Pará	-6.11985	-55.2871
K. calcarata	Brazil	Morrinhos, Rondônia	-9.01942	-64.2165
K. calcarata	Brazil	Morrinho lado, Rondônia	-9.03308	-64.2207
K. calcarata	Brazil	Morrinho Esquerda, Porto Velho, Rondônia	-9.01629	-64.2133
K. calcarata	Brazil	Mosqueiro Island, Belém, Pará	-1.15348	-48.3527
K. calcarata	Brazil	Mutum-Paraná, Rondônia	-9.63333	-64.95
K. calcarata	Brazil	Mutum Direita, Porto Velho, Rondônia	-9.60128	-64.8986
K. calcarata	Brazil	Nhamundá River, Amazonas	-2.05178	-56.754
K. calcarata	Brazil	National Park da Amazônia, Pará	-4.26	-56.4372
K. calcarata	Brazil	National Park do Jaú, Manaus	-1.83194	-61.5922
K. calcarata	Brazil	National Park da Serra do Pardo, Altamira	-5.72821	-52.9203
K. calcarata	Brazil	Nova Brasília, Rondônia	-11.15	-61.5667
K. calcarata	Brazil	Nova Esperança	-11.5333	-61.1167
K. calcarata	Brazil	Novo Repartimento, Pará	-4.49999	-49.9
K. calcarata	Brazil	Novo Progresso, Pará	-9.36986	-54.9133
K. calcarata	Brazil	Novo Progresso, Pará	-8.6	-55.5
K. calcarata	Brazil	Novo Progresso, Pará	-8.92399	-54.5896
K. calcarata	Brazil	Novo Progresso, Pará	-8.7	-35.2
K. calcarata	Brazil	Nova Olinda, Amazonas	-3.88333	-59.1
K. calcarata	Brazil	Nova Vida, Junco do Maranhão, Maranhão	-1.81391	-46.1074
K. calcarata	Brazil	Óbidos, Pará	-1.91667	-55.5167
K. calcarata	Brazil	Oiapoque, Amapá	3.83333	-51.8333
K. calcarata	Brazil	Oiapoque River, Amapá	3.83294	-51.8397
K. calcarata	Brazil	Oriximiná, Pará	-1.74417	-55.8403
K. calcarata	Brazil	Oriximiná·-Cariri, Faro, Pará	-2.07833	-56.6194
K. calcarata	Brazil	Oriximiná·-Cariri, Faro, Pará	-2.06528	-56.6319
K. calcarata	Brazil	Outeiro Island, Belém, Pará	-1.3	-48.45
K. calcarata	Brazil	PA-252, Km 34, Acará, Pará	-2.02569	-47.8407
K. calcarata	Brazil	PA-252, Km 16, Acará, Pará	-2.02356	-47.6874
K. calcarata	Brazil	PA-391 (Benevides-Mosqueiro), Belém, Pará	-1.19163	-48.3127
K. calcarata	Brazil	PA-391, Belém, Pará	-1.21372	-48.2944
K. calcarata	Brazil	Pacatuba Farm, 10 km Sapé, Paraíba	-7.05	-35.1667
K. calcarata	Brazil	Pacoval, Juruti, Pará	-2.54444	-56.1672
K. calcarata	Brazil	Palmas, Tocantins	-10.0333	-48.3333
K. calcarata	Brazil	Palmas, Tocantins	-10.3094	-48.3459
K. calcarata	Brazil	Parada Bom Jesus, Bragança, Pará	-1.0764	-46.5582
K. calcarata	Brazil	PARNA Amazônia, Itaituba, Pará	-4.67403	-56.5478
K. calcarata	Brazil	PARNA Amazônia, Itaituba, Pará	-4.57569	-56.3122
K. calcarata	Brazil	PARNA Amazônia, Itaituba, Pará	-4.54838	-56.3036
K. calcarata	Brazil	PARNA Amazônia, Itaituba, Pará	-4.48423	-56.2883
K. calcarata	Brazil	PARNA Amazônia, Itaituba, Pará	-4.48423	-56.2716
K. calcarata	Brazil	PARNA Amazônia, Itaituba, Pará	-4.47048	-56.2844
K. calcarata	Brazil	Pimenteiras, Rondônia	-13.4833	-61.05
K. calcarata	Brazil	Pirelli Farm, Marituba, Pará	-1.41604	-48.2996
K. calcarata	Brazil	Pium, Tocantins	-9.98064	-50.0435
K. calcarata	Brazil	Pium, Tocantins	-9.39506	-50.0015
K. calcarata	Brazil	Pium, Tocantins	-9.74339	-50.1751
K. calcarata	Brazil	Pium, Tocantins	-9.47097	-50.0909
K. calcarata	Brazil	Pium, Tocantins	-9.94591	-49.7919
K. calcarata	Brazil	Pitinga River, Amazonas	-0.923175	-59.6295
K. calcarata	Brazil	Pitinga River, Presidente Figueiredo	-0.831383	-59.644
K. calcarata	Brazil	Príncipe da Beira, Rondônia	-12.4	-64.4167
K. calcarata	Brazil	Porto Alegre Farm, Amazonas	-2.35139	-59.9797
K. calcarata	Brazil	Porto Estrela, Mato Grosso	-15.3333	-57.2333
K. calcarata	Brazil	Porto Trombetas, Oriximiná, Pará	-1.87366	-56.4153
K. calcarata	Brazil	Porto Trombetas, Oriximiná, Pará	-1.46672	-56.3774
K. calcarata	Brazil	Porto Trombetas, Platô Bela Cruz, Oriximiná, Pará	-1.8482	-56.5307
K. calcarata	Brazil	Porto Trombetas, Platô Bacaba, Oriximiná, Pará	-1.7955	-56.5954
K. calcarata	Brazil	Porto Trombetas, Platô Bacaba, Oriximiná, Pará	-1.77933	-56.3749
K. calcarata	Brazil	Porto Trombetas, Platô Bacaba, Oriximiná, Pará	-1.77306	-56.3706
K. calcarata	Brazil	Porto Novo, Belterra	-2.62306	-54.9792
K. calcarata	Brazil	Porto Velho, Rondônia	-9.32505	-64.7091
K. calcarata	Brazil	Porto Velho, Rondônia	-9.6	-64.5
K. calcarata	Brazil	Porto Velho, Rondônia	-9.03308	-64.2207
K. calcarata	Brazil	Porto Velho, Rondônia	-9.13307	-64.1207
K. calcarata	Brazil	Porto Velho, Rondônia	-9.19427	-64.3302
K. calcarata	Brazil	Pratinha (Genipauba), Santa Bárbara do Pará, Pará	-1.1336	-48.2607
K. calcarata	Brazil	Projú Community, Aripuanã River, Novo Aripuanã	-7.63806	-60.6692
K. calcarata	Brazil	Projú Community, Aripuanã River, Novo Aripuanã	-7.64083	-60.6719
K. calcarata	Brazil	Puraquéu, Pindaré-Mirim, Maranhão	-3.59144	-44.9956
K. calcarata	Brazil	Quaruba, Almeirim, Pará	-1.02556	-52.9047
K. calcarata	Brazil	REBIO do Lago Piratuba, Amapá	1.65828	-49.9674
K. calcarata	Brazil	REBIO do Lago Piratuba, Amapá	1.32281	-50.2886
K. calcarata	Brazil	REBIO Maicuru, Almerim, Pará	0.811417	-53.9287
K. calcarata	Brazil	REBIO Maicuru, Almerim, Pará	0.813367	-53.929
K. calcarata	Brazil	REBIO Maicuru, Almerim, Pará	0.8152	-53.9288
K. calcarata	Brazil	REBIO Maicuru, Almerim, Pará	0.8197	-53.9298
K. calcarata	Brazil	REBIO Maicuru, Almerim, Pará	0.8208	-53.9299
K. calcarata	Brazil	REBIO Maicuru, Almerim, Pará	0.822	-53.9295
K. calcarata	Brazil	REBIO Maicuru, Almerim, Pará	0.825	-53.9297
K. calcarata	Brazil	REBIO Maicuru, Almerim, Pará	0.827017	-53.9353
K. calcarata	Brazil	REBIO Maicuru, Almerim, Pará	0.8278	-53.9341
K. calcarata	Brazil	REBIO Maicuru, Almerim, Pará	0.828633	-53.9314
K. calcarata	Brazil	REBIO Maicuru, Almerim, Pará	0.83145	-53.9327
K. calcarata	Brazil	REBIO Maicuru, Almerim, Pará	0.82145	-53.9317
K. calcarata	Brazil	REBIO Maicuru, Almerim, Pará	0.83343	-53.9377
K. calcarata	Brazil	REBIO Maicuru, Almerim, Pará	0.833283	-53.9368
K. calcarata	Brazil	REBIO Maicuru, Almerim, Pará	0.834217	-53.9373
K. calcarata	Brazil	Redonda Island, Amapá	0.1	-51.1333
K. calcarata	Brazil	Reserva D.N.E.Ru, Tracajatuba River, Amapá	0.977611	-51.0285
K. calcarata	Brazil	Reserva D.N.E.Ru, Igarapé Ariramba, Amapá	1.22652	-51.0491
K. calcarata	Brazil	RESEX Cajari, Açaizal, Amapá	-0.5575	-52.2381
K. calcarata	Brazil	RESEX Cajari, Barrinha, Amapá	-0.559167	-52.3961
K. calcarata	Brazil	RESEX Cajari, Bom Jardim, Amapá	-0.544444	-52.2858
K. calcarata	Brazil	RESEX Cajari, Bom Jardim, Amapá	-0.554444	-52.3858
K. calcarata	Brazil	RESEX Cajari, Marinho, Amapá	-0.578611	-52.2247
K. calcarata	Brazil	RESEX Cajari, Sororoca, Amapá	-0.330556	-51.9533
K. calcarata	Brazil	RESEX Cajari, Amapá	-0.600653	-52.267
K. calcarata	Brazil	RESEX Cajari, Amapá	-0.591519	-52.2686
K. calcarata	Brazil	RESEX Cajari, Amapá	-0.583203	-52.2707
K. calcarata	Brazil	RESEX Cajari, Amapá	-0.566058	-52.2759
K. calcarata	Brazil	RESEX Cajari, São Luis	-0.495278	-52.2478
K. calcarata	Brazil	RO-399, Km 21, Rondônia	-12.9	-60.3333
K. calcarata	Brazil	RDS Iratapuru River, Amazonas	0.276383	-53.1063
K. calcarata	Brazil	Riacho Monte Verde Farm, Portel, Pará	-3.38389	-50.4575
K. calcarata	Brazil	Rio Capim Farm, Paragominas, Pará	-3.51429	-48.7501
K. calcarata	Brazil	Ribeirão Cascalheira, Mato Grosso	-12.94	-51.82
K. calcarata	Brazil	Rio Ouro Preto, Biologic Reserve, Guajará-Mirim, Rondônia	-10.9091	-65.0247
K. calcarata	Brazil	Rio Roosevelt Ecological Station, Colniza, Mato Grosso	-9.13917	-60.6917
K. calcarata	Brazil	Rio Negro State Park, Manaus	-2.72417	-60.4061
K. calcarata	Brazil	Rio Negro State Park, Manaus	-2.70861	-60.4197
K. calcarata	Brazil	Rio Trombetas Biologic Reserve, Pará	-1.18861	-56.6708
K. calcarata	Brazil	Rio Trombetas Island, Pará	-0.639314	-56.791
K. calcarata	Brazil	Samaúma Hotel, Barcarena, Pará	-1.49415	-48.7087
K. calcarata	Brazil	Santa Bárbara do Pará, Pará	-1.20574	-48.3012
K. calcarata	Brazil	Santa Bárbara, Rondônia	-9.16667	-63.0667
K. calcarata	Brazil	Santa Cruz da Serra, Rondônia	-10.6667	-62.5667
K. calcarata	Brazil	Santa Inês Farm, Cacoal, Rondônia	-11.4344	-61.7241
K. calcarata	Brazil	Santa Maria do Boiaçu, Roraima	-0.533333	-61.8333
K. calcarata	Brazil	Santa Múnica Farm, Santa Rosa Community, Santarém	-2.4864	-55.1916
K. calcarata	Brazil	Santa Luzia, Capitão Poço, Pará	-1.76557	-47.2291
K. calcarata	Brazil	Santa Luzia do Paruá, Maranhão	-2.59267	-45.7467
K. calcarata	Brazil	Santa Rosa, Barcarena, Pará	-1.56639	-48.7622
K. calcarata	Brazil	Santa Rosa, Vigia, Pará	-0.955561	-48.0863
K. calcarata	Brazil	Sapezal, Mato Grosso	-13.0628	-58.9686
K. calcarata	Brazil	São Geraldo Do Araguaia, Pará	-6.16911	-48.7872
K. calcarata	Brazil	São Geraldo Do Araguaia, Pará	-6.26878	-48.5678
K. calcarata	Brazil	São José do River Claro	-13.4333	-56.7333
K. calcarata	Brazil	São Luiz do Anauá, Roraima	0.983333	-59.9833
K. calcarata	Brazil	São Miguel dos Campos, Mato Grosso	-9.78333	-36.0833
K. calcarata	Brazil	São Nicolau Farm, Cotriguacu, Mato Grosso	-9.85444	-58.2492
K. calcarata	Brazil	São Pedro, Capitão Poço, Pará	-1.75668	-47.2413
K. calcarata	Brazil	São Raimundo Agroindustrial Ltda, Almeirim, Pará	-1.38459	-52.4078
K. calcarata	Brazil	São Vicente, Alter do Chão, Santarém	-2.49549	-54.9229
K. calcarata	Brazil	São Tomé, Igarapé Tabacal, Maués, Amazonas	-3.91889	-58.4056
K. calcarata	Brazil	Serra das Araras Ecological Station, Barra dos Bugres, Mato Grosso	-15.635	-57.2036
K. calcarata	Brazil	Serra das Araras Ecological Station, Barra dos Bugres, Mato Grosso	-15.0833	-57.1833
K. calcarata	Brazil	Serra do Cachimbo, Pará	-10.1833	-54.4667
K. calcarata	Brazil	Serra da Cutia National Park, Guajará-Mirim, Rondônia	-11.5897	-63.9964
K. calcarata	Brazil	Serra da Cutia National Park, Guajará-Mirim, Rondônia	-11.5897	-63.9965
K. calcarata	Brazil	Serra do Baturité, Ceará	-4.3286	-38.8847
K. calcarata	Brazil	Serra dos Carajás, Parauapebas	-6.2	-50.9
K. calcarata	Brazil	Serra do Navio, Igarapé Canção, Amapá	0.912422	-52.0012
K. calcarata	Brazil	Serra do Navio, Amapá	0.983333	-50.05
K. calcarata	Brazil	Serra do Navio, Amapá	0.893333	-51.9983
K. calcarata	Brazil	Serra do Navio, Amapá	0.983333	-52.0833
K. calcarata	Brazil	Serra de Kukoinhokren, Pará	-7.83333	-51.9167
K. calcarata	Brazil	Sinueiro Farm, Ji-Paraná, Rondônia	-10.7733	-62.0953
K. calcarata	Brazil	Sipaliwini. Vier Gebroeders. Mountains.	2.01667	-55.9667
K. calcarata	Brazil	Sítio Bela Vista, Dom Eliseu, Pará	-4.70721	-47.9666
K. calcarata	Brazil	Sítio Céu Estrelado e Cruz Alta, Faro, Pará	-1.55105	-56.7481
K. calcarata	Brazil	Sítio São José (Igarapé Jupuba), Acará, Pará	-2.10134	-48.797
K. calcarata	Brazil	Sucuri Juquara, Belém, Pará	-1.09028	-48.3839
K. calcarata	Brazil	Taboleiro Leonardo, Trombetas River, Pará	-1.33333	-56.75
K. calcarata	Brazil	Tailândia, Pará	-2.9472	-48.9531
K. calcarata	Brazil	Tailândia, Pará	-2.51667	-48.8667
K. calcarata	Brazil	Tanguro Farm, Querência, Mato Grosso	-13.0596	-52.3814
K. calcarata	Brazil	Tapajós River (Caxiricatuba), Amazonas	-2.6	-54.9333
K. calcarata	Brazil	Tapirapé Biologic Reserve, Marabá, Pará	-5.66667	-50.3
K. calcarata	Brazil	Tartarugalzinho, Amapá	1.49535	-50.891
K. calcarata	Brazil	TCD PA	-1.03389	-52.8864
K. calcarata	Brazil	TCD AP	-1.05333	-52.8592
K. calcarata	Brazil	Teles Pires River, Mato Grosso	-7.33333	-58.0667
K. calcarata	Brazil	Terra Firme Forest, Silves	-2.74603	-58.1967
K. calcarata	Brazil	Terra Firme Forest, Silves	-2.73694	-58.1807
K. calcarata	Brazil	Terra Firme Forest, Silves	-2.73211	-58.1746
K. calcarata	Brazil	Terra Firme Forest, Igarapé Extrema, River Aripuanã	-6.32583	-60.3464
K. calcarata	Brazil	Terra Firme Forest, Igarapé Extrema, River Aripuanã	-6.29605	-60.393
K. calcarata	Brazil	Terra do Meio Ecological Station, Altamira, Pará	-4.60808	-53.2499
K. calcarata	Brazil	TIA	-1.02972	-52.8783
K. calcarata	Brazil	TIB	-1.04361	-52.8708
K. calcarata	Brazil	Tinto River, Paraíba	-6.9	-35
K. calcarata	Brazil	Trair National Forest, Pará	-4.99314	-55.7649
K. calcarata	Brazil	Trindade Lake	1.37442	-49.9345
K. calcarata	Brazil	Trombetinha, Santarém Novo, Pará	-0.837678	-47.2484
K. calcarata	Brazil	Tocantins River, Itupirana, Pará	-5.16511	-49.3252
K. calcarata	Brazil	Tocantins River, Tucuruí, Pará	-3.79028	-49.4681
K. calcarata	Brazil	Tocantins Island, Tucuruí, Pará	-4.42662	-49.3922
K. calcarata	Brazil	Tucuruí, Pará	-3.68333	-49.7
K. calcarata	Brazil	Tumucumaque, Amapá	1.8448	-52.7413
K. calcarata	Brazil	Tumucumaque, Amapá	1.59575	-52.4922
K. calcarata	Brazil	Tumucumaque, Amapá	1.38692	-51.9275
K. calcarata	Brazil	Tupé Development Reserve, Manaus	-3.04758	-60.3027
K. calcarata	Brazil	Tupé Extractive Reserve, Manaus	-3.00178	-60.2423
K. calcarata	Brazil	Uatumã River, Amazonas	-1.62344	-59.8909
K. calcarata	Brazil	Uatumã River, Presidente Figueiredo, Amazonas	-1.913	-59.4415
K. calcarata	Brazil	Uatumã Development Reserve, São Sebastião do Uatumã	-2.33089	-58.5631
K. calcarata	Brazil	UHE-Pedral, Tucuruí, Pará	-4.37147	-49.5886
K. calcarata	Brazil	Universidade Federal do Pará, Belém, Pará	-1.47647	-48.4558
K. calcarata	Brazil	Uruá, National Park da Amazonia, River Tapajós, Pará	-4.5	-56.2667
K. calcarata	Brazil	Usina Hidrelétrica de Balbina, Uatumã River, Amazonas	-1.79113	-59.8028
K. calcarata	Brazil	Usina Hidrelétrica de Balbina, Presidente Figueiredo	-1.75772	-59.3092
K. calcarata	Brazil	Usina Hidrelétrica de Balbina, Presidente Figueiredo	-1.92653	-59.4638
K. calcarata	Brazil	Usina Hidrelétrica de Balbina, Amazonas	-1.93552	-59.5037
K. calcarata	Brazil	Usina Hidrelétrica Belo Monte, Manoel Juruna, Anapu, Pará	-3.48667	-51.8014
K. calcarata	Brazil	Usina Hidrelétrica Belo Monte, Caracol, Anapu, Pará	-3.45982	-51.6641
K. calcarata	Brazil	Usina Hidrelétrica Belo Monte, Caracol, Anapu, Pará	-3.45982	-51.6581
K. calcarata	Brazil	Usina Hidrelétrica Belo Monte, Caracol, Anapu, Pará	-3.45938	-51.6617
K. calcarata	Brazil	Usina Hidrelétrica Belo Monte, Caracol, Anapu, Pará	-3.45895	-51.6577
K. calcarata	Brazil	Usina Hidrelétrica Belo Monte, Caracol, Anapu, Pará	-3.45795	-51.6667
K. calcarata	Brazil	Usina Hidrelétrica Belo Monte, Caracol, Anapu, Pará	-3.45887	-51.6592
K. calcarata	Brazil	Usina Hidrelétrica Belo Monte, Caracol, Anapu, Pará	-3.45845	-51.6555
K. calcarata	Brazil	Usina Hidrelétrica Belo Monte, Caracol, Anapu, Pará	-3.45787	-51.6523
K. calcarata	Brazil	Usina Hidrelétrica Belo Monte, Bom Jardim, Vitória do Xingu, Pará	-3.41625	-51.6592
K. calcarata	Brazil	Usina Hidrelétrica Belo Monte, Bom Jardim, Vitória do Xingu, Pará	-3.41625	-51.7512
K. calcarata	Brazil	Usina Hidrelétrica Belo Monte, Bom Jardim, Vitória do Xingu, Pará	-3.41543	-51.7657
K. calcarata	Brazil	Usina Hidrelétrica Belo Monte, Bom Jardim, Vitória do Xingu, Pará	-3.41498	-51.7638
K. calcarata	Brazil	Usina Hidrelétrica Belo Monte, Bom Jardim, Vitória do Xingu, Pará	-3.41498	-51.4157
K. calcarata	Brazil	Usina Hidrelétrica Belo Monte, Bom Jardim, Vitória do Xingu, Pará	-3.41467	-51.7614
K. calcarata	Brazil	Usina Hidrelétrica Belo Monte, Bom Jardim, Vitória do Xingu, Pará	-3.4137	-51.7571
K. calcarata	Brazil	Usina Hidrelétrica Belo Monte, Bom Jardim, Vitória do Xingu, Pará	-3.41283	-51.7525
K. calcarata	Brazil	Usina Hidrelétrica Belo Monte, Bom Jardim, Vitória do Xingu, Pará	-3.41283	-51.7546
K. calcarata	Brazil	Usina Hidrelétrica Belo Monte, Bom Jardim, Vitória do Xingu, Pará	-3.40845	-51.7555
K. calcarata	Brazil	Usina Hidrelétrica Belo Monte, Vitória do Xingu, Pará	-3.39083	-51.925
K. calcarata	Brazil	Usina Hidrelétrica de Caldeirão, Município de Porto Grande, Amapá	0.814675	-51.3185
K. calcarata	Brazil	Usina Hidrelétrica Cachoeira Porteira, Pará	-1.14523	-57.0482
K. calcarata	Brazil	Usina Hidrelétrica Cachoeira Porteira, River Trombetas, Pará	-0.978378	-57.0487
K. calcarata	Brazil	Usina Hidrelétrica Estreito, Palmeirantes, Tocantins	-7.77139	-48.3178
K. calcarata	Brazil	Usina Hidrelétrica Estreito, Barra do Ouro, Tocantins	-7.75972	-47.8253
K. calcarata	Brazil	Usina Hidrelétrica Estreito, Aguiarnópolis, Tocantins	-6.58651	-47.4687
K. calcarata	Brazil	Usina Hidrelétrica Estreito, Aguiarnópolis, Tocantins	-7.27379	-47.6954
K. calcarata	Brazil	Usina Hidrelétrica Estreito, Maranhão	-6.58917	-47.46
K. calcarata	Brazil	Usina Hidrelétrica Guaporé, Mato Grosso	-15.1167	-58.9667
K. calcarata	Brazil	Usina Hidrelétrica Luís Eduardo Magalhães, Tocantins	-9.75	-48.4
K. calcarata	Brazil	Usina Hidrelétrica Santo Antônio do Jari, Amapá	-0.5602	-52.5419
K. calcarata	Brazil	Usina Hidrelétrica Santo Antônio do Jari, Amapá	-0.5608	-52.5819
K. calcarata	Brazil	Usina Hidrelétrica Santo Antônio do Jari, Amapá	-0.56465	-52.5658
K. calcarata	Brazil	Usina Hidrelétrica Santo Antônio do Jari, Amapá	-0.579431	-52.553
K. calcarata	Brazil	Usina Hidrelétrica Santo Antônio do Jari, (Harroto), Laranjal do Jari, Amapá	-0.564469	-52.5329
K. calcarata	Brazil	Usina Hidrelétrica Santo Antônio do Jari, (Harroto), Laranjal do Jari, Amapá	-0.5627	-52.5501
K. calcarata	Brazil	Usina Hidrelétrica Santo Antônio do Jari, (Itapeuara), Almeirim, Amapá	-0.5792	-52.6607
K. calcarata	Brazil	Usina Hidrelétrica Santo Antônio do Jari, (Itapeuara), Almeirim, Amapá	-0.585761	-52.6525
K. calcarata	Brazil	Usina Hidrelétrica Santo Antônio do Jari, (Carrapatinho), Laranjal do Jari, Amapá	-0.578781	-52.6445
K. calcarata	Brazil	Usina Hidrelétrica Santo Antônio do Jari, (Itapeuara), Almeirim, Pará	-0.576331	-52.5736
K. calcarata	Brazil	Usina Hidrelétrica Santo Antônio do Jari, (Carrapatinho), Laranjal do Jari, Amapá	-0.587381	-52.639
K. calcarata	Brazil	Usina Hidrelétrica Santo Antônio do Jari, (Limeira), Almeirim, Amapá	-0.576658	-52.567
K. calcarata	Brazil	Usina Hidrelétrica de Tucuruí, Gita Island	-4.31243	-49.5032
K. calcarata	Brazil	Utinga, Belém, Pará	-1.42044	-48.4268
K. calcarata	Brazil	Utinga, Belém, Pará	-1.42472	-48.4378
K. calcarata	Brazil	Vai-quem-quer, Pará	-1.5	-55.8333
K. calcarata	Brazil	Vila dos Cabanos, Barcarena, Pará	-1.51544	-48.6977
K. calcarata	Brazil	Vila dos Cabanos, Barcarena, Pará	-1.49528	-48.71
K. calcarata	Brazil	Vila do Conde-Abaetetuba, Barcarena	-1.62735	-48.6884
K. calcarata	Brazil	Vila do Curupaiti, Viseu, Pará	-1.31113	-46.3196
K. calcarata	Brazil	Vila de Jacundá, Jacundá, Pará	-4.63679	-49.4763
K. calcarata	Brazil	Vila de Jacundá	-4.62307	-49.3813
K. calcarata	Brazil	Vila Maiauatá, Pará	-1.85	-49
K. calcarata	Brazil	Vila Nova, Maranhão	-5.22667	-48.2097
K. calcarata	Brazil	Vila Nova, Tomé Açu, Pará	-2.82958	-48.2215
K. calcarata	Brazil	Vila Nova (mining camp in River Vila Nova drainage), Amazonas	0.5	-51.8333
K. calcarata	Brazil	Vila Rica, Tocantins	-9.93857	-51.0442
K. calcarata	Brazil	Vila Rica, Mato Grosso	-10.0167	-51.2333
K. calcarata	Brazil	Vilhena, Rondônia	-12.122	-60.2775
K. calcarata	Brazil	Viseu, Pará	-1.2837	-46.1799
K. calcarata	Brazil	Viseu, Pará	-1.21333	-46.169
K. calcarata	Brazil	Viseu, Pará	-1.2	-46.1167
K. calcarata	Brazil	Vitória Farm, Paragominas, Pará	-2.96025	-47.3845
K. calcarata	Brazil	Viruá National Park, Roraima	1.775	-61.0333
K. calcarata	Brazil	Vista Alegre, Boca do River Guariba, Humaitá, Amazonas	-7.70719	-60.5856
785 records

## Sheet: Kentropyx calcarata_AF
Species	Country	Locality	Latitude	Longitude
K. calcarata_AF	Brazil	Água Azul, Vicíncia, Pernambuco	-7.56667	-35.3333
K. calcarata_AF	Brazil	Arís, Rio Grande do Norte	-6.19638	-35.2214
K. calcarata_AF	Brazil	Arís, Rio Grande do Norte	-6.19638	-35.2214
K. calcarata_AF	Brazil	Aripuanã, Rio Grande do Norte	-6.37838	-35.0503
K. calcarata_AF	Brazil	Baía Formosa, Rio Grande do Norte	-6.36179	-35.0719
K. calcarata_AF	Brazil	Baía Formosa, Rio Grande do Norte	-6.25279	-35.0618
K. calcarata_AF	Brazil	Baía Formosa, Rio Grande do Norte	-6.25335	-35.0562
K. calcarata_AF	Brazil	Baía Formosa, Rio Grande do Norte	-6.25335	-35.0562
K. calcarata_AF	Brazil	Barra do Itariri, Conde, APA Litoral Norte do Estado da Bahia(dentro), Bahia	-11.9503	-37.6119
K. calcarata_AF	Brazil	Busca Vida, Camaçari, APA Joanes -Ipitanga (dentro), Bahia	-12.8638	-38.2627
K. calcarata_AF	Brazil	Campo Alegre, Alagoas	-9.75028	-36.2986
K. calcarata_AF	Brazil	Canguaretama, Rio Grande do Norte	-6.29674	-35.0443
K. calcarata_AF	Brazil	Canguaretama, Rio Grande do Norte	-6.29674	-35.0443
K. calcarata_AF	Brazil	Canguaretama, Rio Grande do Norte	-6.29884	-35.0554
K. calcarata_AF	Brazil	Canguaretama, Rio Grande do Norte	-6.29674	-35.0443
K. calcarata_AF	Brazil	Canguaretama, Rio Grande do Norte	-6.29674	-35.0443
K. calcarata_AF	Brazil	Canguaretama, Rio Grande do Norte	-6.29674	-35.0443
K. calcarata_AF	Brazil	Cumuruxatiba (Imbaçuaba Farm), Bahia	-17.0667	-39.2
K. calcarata_AF	Brazil	Crasto, Sergipe	-11.4167	-37.4167
K. calcarata_AF	Brazil	Catu, Bahia	-12.3531	-38.38
K. calcarata_AF	Brazil	Costa Azul, Jandaíra, Bahia	-11.6642	-37.4838
K. calcarata_AF	Brazil	Costa Azul, Jandaíra, Bahia	-12.4833	-37.9587
K. calcarata_AF	Brazil	Engenho São João, Itamaracá, Pernambuco	-7.75	-34.8833
K. calcarata_AF	Brazil	Engenho Riachão, Quebrangulo, Alagoas	-9.33333	-36.4167
K. calcarata_AF	Brazil	Engenho São João, Itamaracá, Pernambuco	-7.75	-34.8833
K. calcarata_AF	Brazil	Espírito Santo, Rio Grande do Norte	-6.19638	-35.2214
K. calcarata_AF	Brazil	Formoso River, Pernambuco	-8.7	-35.2
K. calcarata_AF	Brazil	Flexeiras, Alagoas	-9.26692	-35.7208
K. calcarata_AF	Brazil	Goianinha, Rio Grande do Norte	-6.25345	-35.0653
K. calcarata_AF	Brazil	Goianinha, Rio Grande do Norte	-6.25345	-35.0653
K. calcarata_AF	Brazil	Goianinha, Rio Grande do Norte	-6.25345	-35.0653
K. calcarata_AF	Brazil	Goianinha, Rio Grande do Norte	-6.25354	-35.0635
K. calcarata_AF	Brazil	Goianinha, Rio Grande do Norte	-6.25345	-35.0653
K. calcarata_AF	Brazil	Goianinha, Rio Grande do Norte	-6.25345	-35.0653
K. calcarata_AF	Brazil	Goianinha, Rio Grande do Norte	-6.29674	-35.0443
K. calcarata_AF	Brazil	Goianinha, Rio Grande do Norte	-6.25345	-35.0653
K. calcarata_AF	Brazil	Goianinha, Rio Grande do Norte	-6.25345	-35.0653
K. calcarata_AF	Brazil	Guriri, Espírito Santo	-18.2361	-39.2472
K. calcarata_AF	Brazil	Ilhéus, Bahia	-14.7948	-39.173
K. calcarata_AF	Brazil	Itacaré, Bahia	-14.3	-39
K. calcarata_AF	Brazil	Itaúnas, Espírito Santo	-18.4	-39.7167
K. calcarata_AF	Brazil	Ituberá, Bahia	-13.7325	-39.1505
K. calcarata_AF	Brazil	João Pessoa, Paraiba	-7.11667	-34.8667
K. calcarata_AF	Brazil	Maceió, Alagoas	-9.5	-35.8
K. calcarata_AF	Brazil	Mamanguape, Paraíba	-6.83333	-35.1167
K. calcarata_AF	Brazil	Mamanguape, Paraíba	-6.8	-35.2
K. calcarata_AF	Brazil	Mata de São João, Bahia	-12.4756	-38.2542
K. calcarata_AF	Brazil	Maragogipe, Bahia	-12.77	-38.91
K. calcarata_AF	Brazil	Massarandupió, Bahia	-12.3157	-37.8322
K. calcarata_AF	Brazil	Mata de São João, Bahia	-12.5	-38
K. calcarata_AF	Brazil	Nísia Floresta, Rio Grande do Norte	-6.25335	-35.0562
K. calcarata_AF	Brazil	Pacatuba Farm, Paraíba	-7.05	-35.1667
K. calcarata_AF	Brazil	Passo de Camaragibe, Fazenda Morros de Camaragibe, Alagoas	-9.23333	-35.4833
K. calcarata_AF	Brazil	Pau Brasil Biologic Reserve, Bahia	-16.3667	-39.1667
K. calcarata_AF	Brazil	Recife (Zoobotanic Park), Pernambuco	-8.0025	-34.9475
K. calcarata_AF	Brazil	Rio Largo, Alagoas	-9.4	-35.9
K. calcarata_AF	Brazil	Salvador, Bahia	-13	-38.5
K. calcarata_AF	Brazil	Salvador, Bahia	-12.9606	-38.4226
K. calcarata_AF	Brazil	Santa Filomena, Minas Gerais	-19.9539	-41.8333
K. calcarata_AF	Brazil	São Miguel dos Campos, Alagoas	-9.78333	-36.0833
K. calcarata_AF	Brazil	São José (Unacau Farm), Bahia	-15.15	-39.3
K. calcarata_AF	Brazil	São Roque de Paraguaçú (Mata Nova Farm), Bahia	-12.9333	-38.8667
K. calcarata_AF	Brazil	Serra do Baturité, Ceará	-4.3286	-38.8847
K. calcarata_AF	Brazil	Suape, Pernambuco	-8.16667	-34.9333
K. calcarata_AF	Brazil	Tinto River, Paraíba	-6.9	-35
K. calcarata_AF	Brazil	Urucuca, Bahia	-14.4732	-39.0597
K. calcarata_AF	Brazil	Veracruz Forest Reserve, Bahia	-16.4	-39.05
K. calcarata_AF	Brazil	Veracruz Forest Reserve, Bahia	-16.4	-39.05
68 records

## Sheet: Kentropyx paulensis
Species	Country	Locality	Latitude	Longitude
K. paulensis	Bolívia	Velasco, Santa Cruz	-16.65	-59.5167
K. paulensis	Brazil	Águas de Santa Bárbara, São Paulo	-22.8808	-49.2389
K. paulensis	Brazil	Águas de Santa Bárbara, São Paulo	-22.8788	-49.2729
K. paulensis	Brazil	Alcinópolis, Mato Grosso do Sul	-18.0392	-53.3403
K. paulensis	Brazil	Alto Araguaia, Mato Grosso	-17.4236	-53.4838
K. paulensis	Brazil	Artemis, São Paulo	-22.6667	-47.75
K. paulensis	Brazil	Aruanã, Goiás	-14.9	-51.1
K. paulensis	Brazil	Barro Alto, Goiás	-15.0858	-48.9722
K. paulensis	Brazil	Barro Alto, Goiás	-15.0858	-48.9722
K. paulensis	Brazil	Barro Alto, Goiás	-15.0672	-48.9647
K. paulensis	Brazil	Barra dos Bugres, Mato Grosso	-15.0833	-57.1833
K. paulensis	Brazil	Batayporã, Mato Grosso do Sul	-22.295	-53.2708
K. paulensis	Brazil	Brasília, Distrito Federal	-15.7667	-47.8
K. paulensis	Brazil	Brasília, Distrito Federal	-15.9356	-47.9214
K. paulensis	Brazil	Brasília, Distrito Federal	-15.776	-47.7978
K. paulensis	Brazil	Botucatu, São Paulo	-22.9	-48.45
K. paulensis	Brazil	Buriti, Mato Grosso	-15.4167	-55.7833
K. paulensis	Brazil	Campinas, São Paulo	-22.9	-47.06
K. paulensis	Brazil	Chapada Gaúcha, Minas Gerais	-15.3833	-45.9
K. paulensis	Brazil	Chapada dos Guimarães, Mato Grosso	-14.904	-55.6887
K. paulensis	Brazil	Cláudia, Mato Grosso	-11.5858	-55.2694
K. paulensis	Brazil	Cocos, Bahia	-14.8833	-46.05
K. paulensis	Brazil	Cuiabá, Mato Grosso	-15.7143	-57.1018
K. paulensis	Brazil	Cuiabá, Mato Grosso	-15.6163	-56.0718
K. paulensis	Brazil	Curumbá, Mato Grosso do Sul	-19.0092	-57.6533
K. paulensis	Brazil	Falcão Filho, São Paulo	-22.4333	-48.5167
K. paulensis	Brazil	Ilha do Bananal, Tocantins	-11.5	-50.25
K. paulensis	Brazil	Itapeva, São Paulo	-23.9822	-48.8756
K. paulensis	Brazil	Itapetininga, São Paulo	-23.5833	-48.05
K. paulensis	Brazil	Itatinga, São Paulo	-23.1167	-48.6167
K. paulensis	Brazil	Limoeiro, São Paulo	-22.5836	-49.349
K. paulensis	Brazil	Manso, Mato Grosso	-15.3167	-55.0667
K. paulensis	Brazil	Mateiros, Tocantins	-10.55	-46.4167
K. paulensis	Brazil	Mateiros, Tocantins	-10.7022	-46.4128
K. paulensis	Brazil	Minaçu, Goiás	-13.9281	-48.3638
K. paulensis	Brazil	Mineiros, Goiás	-18.1075	-52.8607
K. paulensis	Brazil	Monte Alto, São Paulo	-21.2833	-48.4833
K. paulensis	Brazil	Paracatu, Minas Gerais	-17.1087	-46.8719
K. paulensis	Brazil	Paranapiacaba, São Paulo	-23.6639	-46.5378
K. paulensis	Brazil	Emas National Park, Goiás	-18.1	-52.9167
K. paulensis	Brazil	Pindaíba, Mato Grosso	-14.3667	-51.7167
K. paulensis	Brazil	Porto Estrela, Mato Grosso	-15.5324	-57.2383
K. paulensis	Brazil	Porto Alegre do Norte, Mato Grosso	-10.8666	-51.6496
K. paulensis	Brazil	Ribeirão Cascalheira, Mato Grosso	-12.94	-51.82
K. paulensis	Brazil	São José dos Campos, São Paulo	-23.1833	-45.8833
K. paulensis	Brazil	Taubaté, São Paulo	-23.0333	-45.5667
K. paulensis	Brazil	Torrinha, São Paulo	-22.4167	-48.1667
K. paulensis	Brazil	Três Lagoas, Mato Grosso do Sul	-20.7833	-51.7333
K. paulensis	Brazil	Serra da Pitomba, Mato Grosso	-15.8667	-51.2667
K. paulensis	Paraguay	Yhu, Caaguazu	-25.8828	-55.7517
50 records

## Sheet: Kentropyx pelviceps
Species	Country	Locality	Latitude	Longitude
K. pelviceps	Colombia	Amaca River, Yacu-Caiwimi, Amazonas	-3.44028	-70.2361
K. pelviceps	Colombia	Apaporis River, Amazonas	-1.07194	-69.4447
K. pelviceps	Colombia	Apaporis River, Amazonas	1	-72.3333
K. pelviceps	Colombia	Caiwima River, Amazonas	-3.33333	-70.3333
K. pelviceps	Colombia	Caquetá	0.19	-72.61
K. pelviceps	Colombia	Lago El Dorado, Vaupés	1.22556	-71.9528
K. pelviceps	Colombia	Lago El Dorado, Vaupés	1.16667	-71.85
K. pelviceps	Colombia	Leticia, Amazonas	-4.20611	-69.9333
K. pelviceps	Colombia	Lomalinda, Meta	3.3025	-73.3858
K. pelviceps	Colombia	Puerto Nariño,Amazonas	-3.6927	-70.6281
K. pelviceps	Colombia	Puerto Nariño, Amazonas	-3.77333	-70.3806
K. pelviceps	Colombia	Mecaya River, Caquetá	0.983333	-72.3333
K. pelviceps	Colombia	Santa Rosa de Sucumbíos, Putumayo	0.366667	-77.1333
K. pelviceps	Colombia	Vichada, Cumaribo	5.36333	-67.86
K. pelviceps	Bolivia	San Juan de Nuevo Mundo, Pando	-10.62	-66.73
K. pelviceps	Bolivia	San Juan de Nuevo Mundo, Abuna, Pando	-10.6167	-66.7333
K. pelviceps	Brazil	Baixo Purus River, Amazonas	-4.30833	-62.025
K. pelviceps	Brazil	Baixo Juruá Extractive Reserve, Juruá	-3.64908	-66.0985
K. pelviceps	Brazil	Baixo Juruá Extractive Reserve, Juruá	-3.75694	-66.0833
K. pelviceps	Brazil	Baixo Juruá Extractive Reserve, Juruá	-3.26944	-65.9919
K. pelviceps	Brazil	Baré, Amanã, Amazonas	-2.48193	-64.7103
K. pelviceps	Brazil	Barreira do Matupirí, Madeira River, Amazonas	-5.56667	-61.1167
K. pelviceps	Brazil	BR-319, Amazonas	-4.60948	-61.25
K. pelviceps	Brazil	BR-319, Amazonas	-5.01861	-61.6147
K. pelviceps	Brazil	BR-319, Amazonas	-3.13028	-59.9458
K. pelviceps	Brazil	BR-319, Amazonas	-5.30194	-61.9589
K. pelviceps	Brazil	BR-319, Amazonas	-5.25057	-61.905
K. pelviceps	Brazil	BR-319, Amazonas	-5.25902	-61.8991
K. pelviceps	Brazil	Boca do Acre, Amazonas	-8.76504	-67.3596
K. pelviceps	Brazil	Boa Esperança, Amanã, Amazonas	-2.48821	-64.7536
K. pelviceps	Brazil	Boa Vista, Amanã, Amazonas	-2.34242	-64.8511
K. pelviceps	Brazil	Benjamin Constant, Amazonas	-4.3779	-70.0288
K. pelviceps	Brazil	Búfalo, Rondônia	-9.14284	-64.516
K. pelviceps	Brazil	Campo Catuquira, Manicoré, Amazonas	-4.91611	-61.1125
K. pelviceps	Brazil	Campo Tupa, Careiro da Várzea, Amazonas	-4.15722	-60.1303
K. pelviceps	Brazil	Cachoeirinha, River Madeira, Amazonas	-5.5	-60.8333
K. pelviceps	Brazil	Careiro da Várzea, Amazonas	-3.515	-59.9033
K. pelviceps	Brazil	Comemoração River, Pimenta Bueno, Rondônia	-11.7616	-61.005
K. pelviceps	Brazil	Codajás, Amazonas	-3.2	-62.7
K. pelviceps	Brazil	Curuçá, River Madeira, Amazonas	-6.03333	-61.7
K. pelviceps	Brazil	Cruzeiro do Sul, Acre	-7.62075	-72.8028
K. pelviceps	Brazil	E.E. Antônio Mujica Nava, Rondônia	-9.06528	-64.7281
K. pelviceps	Brazil	Estirão do Equador, Amazonas	-4.53333	-71.6333
K. pelviceps	Brazil	Estirão do Equador, Javari River, Benjamin Constant	-4.5246	-71.5651
K. pelviceps	Brazil	Extrema, Amanã, Amazonas	-2.47051	-64.7339
K. pelviceps	Brazil	Jaburi Farm	-11.6339	-60.7308
K. pelviceps	Brazil	Humaitá, Amazonas	-7.57239	-63.1168
K. pelviceps	Brazil	Humaitá, Amazonas	-7.2	-62.9
K. pelviceps	Brazil	Igarapé Belém, Solimões River	-4.2061	-59.9836
K. pelviceps	Brazil	Igarapé Belém, Solimões River	-3.91667	-69.6167
K. pelviceps	Brazil	Iquiri, Acre	-10.1	-67.5667
K. pelviceps	Brazil	Ituxi River, Amazonas	-8.33864	-65.7206
K. pelviceps	Brazil	Ituxi River, Tabatinga	-3.79154	-69.451
K. pelviceps	Brazil	Itapinima, Madeira River, Espigão D'Oeste	-5.42444	-60.7153
K. pelviceps	Brazil	Jacaré, Solimões River, São José, Amazonas	-4.4161	-63.6894
K. pelviceps	Brazil	Jacaré, Solimões River, São José, Amazonas	-2.93333	-66.1333
K. pelviceps	Brazil	Jaci, Rondônia	-9.15901	-64.3831
K. pelviceps	Brazil	Japurá River, Paricá Lake, Maraã	-1.74233	-65.8103
K. pelviceps	Brazil	Jari, Amazonas	-5.95748	-62.489
K. pelviceps	Brazil	Jaú National Park, Manaus, Amazonas	-1.83194	-61.5922
K. pelviceps	Brazil	Jaú River, Patauá, Amazonas	-1.87013	-61.7192
K. pelviceps	Brazil	Jauareté, Uaupés River, Amazonas	0.605789	-69.1924
K. pelviceps	Brazil	Javari River, Amazonas	-5	-72
K. pelviceps	Brazil	Jirau, Rondônia	-9.34764	-64.741
K. pelviceps	Brazil	Jirau, Rondônia	-9.33478	-64.7392
K. pelviceps	Brazil	Juruá River, Amazonas	-3.19	-65.9206
K. pelviceps	Brazil	Kalafate, Amanã, Amazonas	-2.65218	-64.6014
K. pelviceps	Brazil	Limoeiro, Japurá, Amazonas	-1.88333	-67
K. pelviceps	Brazil	Macaco, Jaú, Amazonas	-2.10719	-62.125
K. pelviceps	Brazil	Maguarizinho, Japurá River	-1.68333	-69.0036
K. pelviceps	Brazil	Madeireira Scheffer, Ituxi.River	-8.34639	-65.7161
K. pelviceps	Brazil	Madeira River, Amazonas	-5.24672	-60.7145
K. pelviceps	Brazil	Marmelos River, Rondônia	-12.5833	-60.4
K. pelviceps	Brazil	Manacapuru, Amazonas	-3.18623	-60.4397
K. pelviceps	Brazil	Manaquiri, BR-319 km, Amazonas	-3.68948	-60.3351
K. pelviceps	Brazil	Maparí Lake, Japurá River, Amazonas	-1.88333	-66.9
K. pelviceps	Brazil	Manoel Urbano, Acre	-8.86778	-69.2675
K. pelviceps	Brazil	Nascentes do Lago Jarí National Park, Tapauá	-5.95722	-62.4889
K. pelviceps	Brazil	Nova Colina, Rondônia	-10.8	-61.7167
K. pelviceps	Brazil	Parna Serra do Divisor (Estirão do Panela)	-8.86667	-72.7833
K. pelviceps	Brazil	Pedra Island, Rondônia	-9.15889	-64.6339
K. pelviceps	Brazil	Porto Acre, Acre	-9.5001	-68.6
K. pelviceps	Brazil	Porto Velho, Rondônia	-8.15167	-62.7903
K. pelviceps	Brazil	Porto Velho, Rondônia	-9.53444	-65.3436
K. pelviceps	Brazil	Porto Velho, Rondônia	-9.15901	-64.3831
K. pelviceps	Brazil	Porto Walter, Acre	-8.25867	-72.777
K. pelviceps	Brazil	Porto Walter, Acre	-8.26667	-72.7333
K. pelviceps	Brazil	Purupuru, BR-319 km, Amazonas	-3.35338	-59.8556
K. pelviceps	Brazil	Purus River, Beruri, Amazonas	-4.36184	-62.1481
K. pelviceps	Brazil	Purus, River Amazonas	-5.74298	-64.3585
K. pelviceps	Brazil	Puruzinho, Madeira River, Amazonas	-7.4	-63
K. pelviceps	Brazil	Puruzinho, Madeira River, Amazonas	-5.8856	-64.4094
K. pelviceps	Brazil	RDS Cujubim, Curuena River, Amazonas	-5.2195	-69.3168
K. pelviceps	Brazil	RDS Cujubim, Jutaí River, Jutaí	-5.63936	-69.183
K. pelviceps	Brazil	RDS Cujubim, Mutum River, Velho River	-4.93415	-68.1727
K. pelviceps	Brazil	Rio Ouro Preto Biologic Reserve	-10.9091	-65.0247
K. pelviceps	Brazil	Rondônia	-8.63695	-63.9113
K. pelviceps	Brazil	Rondônia	-8.57532	-63.611
K. pelviceps	Brazil	Rondônia	-8.32294	-63.5287
K. pelviceps	Brazil	Santo Antônio Community, Benjamin Constant	-4.389	-70.0011
K. pelviceps	Brazil	Santo Antônio do Içá, Amazonas	-3.08333	-67.9333
K. pelviceps	Brazil	Seringal Santo Antônio, Purus River, Acre	-8.88333	-69.3167
K. pelviceps	Brazil	Seringal União, Acre River	-9.81667	-67.6
K. pelviceps	Brazil	Seringal União, Acre River	-8.5083	-71.4306
K. pelviceps	Brazil	Seringalzinho, National Park do Jaú, Amazonas	-1.84257	-61.5882
K. pelviceps	Brazil	Serra da Cutia National Park, Rondônia	-11.5897	-63.9965
K. pelviceps	Brazil	Serrinha, Japurá River	-1.58333	-69.45
K. pelviceps	Brazil	Tabatinga, Amazonas	-4.23266	-69.9398
K. pelviceps	Brazil	Taboca, BR-319 km, Amazonas	-4.1275	-60.7286
K. pelviceps	Brazil	Terra Firme Forest, Igarapé Arauazinho, Aripuanã River	-6.29556	-60.3925
K. pelviceps	Brazil	Terra Firme Forest, Igarapé Extrema, Aripuanã River	-6.32583	-60.3464
K. pelviceps	Brazil	Terra Firme Forest, Iranduba, Amazonas	-3.15131	-60.2674
K. pelviceps	Brazil	Teotônio, Amazonas	-8.8655	-64.0196
K. pelviceps	Brazil	Tupana Hotel, Km 158 BR-319	-4.07361	-60.67
K. pelviceps	Brazil	Uacari Sustainable Development Reserve, Carauarí	-5.64064	-67.5606
K. pelviceps	Brazil	Urumutum, Amanã, Amazonas	-2.31238	-64.876
K. pelviceps	Brazil	Vila Bitencourt, Amazonas	-1.4	-69.4167
K. pelviceps	Brazil	Zoobotanic Park/UFAC, Branco River	-9.95222	-67.8736
K. pelviceps	Equador	Agrio Lake, Pastaza	0.074611	-76.7579
K. pelviceps	Ecuador	Andoas, River Pastaza	-2.56778	-76.6333
K. pelviceps	Ecuador	Arajuno, Pastaza	-1.23333	-77.65
K. pelviceps	Ecuador	Arapicos, Morona-Santiago	-1.85	-77.95
K. pelviceps	Ecuador	Ashuara village on River Macuma, Morona-Santiago	-2.75	-77.5
K. pelviceps	Ecuador	Balsaura, Pastaza	-1.9378	-76.3037
K. pelviceps	Ecuador	Bamba River, Chimborazo	-1.67111	-78.6317
K. pelviceps	Ecuador	Baños de Água Santa	-1.47804	-78.0698
K. pelviceps	Equador	Bataburo Lodge, Pastaza	-1.2083	-76.7167
K. pelviceps	Ecuador	Bobonaza River, Pastaza	-2.05	-76.6167
K. pelviceps	Ecuador	Capahuari River	-2.88603	-76.391
K. pelviceps	Ecuador	Capahuari River, Pastaza	-2.71667	-76.4333
K. pelviceps	Ecuador	Cuyabeno River, Napo	-0.26667	-75.8667
K. pelviceps	Ecuador	Canelos, Pataza	-1.5905	-77.7425
K. pelviceps	Ecuador	Coca, Orellana	-0.46733	-77.0016
K. pelviceps	Equador	Conambo, Pastaza	-1.86667	-76.7833
K. pelviceps	Ecuador	Cusuime, Morona-Santiago	-2.66667	-77.7
K. pelviceps	Ecuador	Cuyabeno Lake	-0.03333	-76.2167
K. pelviceps	Equador	Dureno, Napo	0.05	-76.7167
K. pelviceps	Ecuador	Limoncocha, Napo	-0.4	-76.6
K. pelviceps	Ecuador	Licuna River, Pastaza	-1.51667	-77.55
K. pelviceps	Ecuador	Liguino River, Pastaza	-1.21	-76.72
K. pelviceps	Ecuador	Loreto, Napo	-0.66667	-77.3167
K. pelviceps	Ecuador	Lorocachi, Pastaza	-1.6333	-75.9667
K. pelviceps	Ecuador	Miazal, Morona-Santiago	-2.62306	-77.7947
K. pelviceps	Ecuador	Misíon Bomboiza, Morona-Santiago	-3.43333	-78.5167
K. pelviceps	Equador	Moretecocha, Pastaza	-1.5333	-77.0667
K. pelviceps	Ecuador	Montalvo, Pastaza	-2.06667	-76.9667
K. pelviceps	Ecuador	Napo and Maranon	-0.90925	-77.8062
K. pelviceps	Ecuador	Napo River, Napo	-1.05333	-77.6019
K. pelviceps	Ecuador	Pastaza River, Pastaza	-1.75325	-77.8758
K. pelviceps	Ecuador	Pastaza River	-4.91667	-76.4
K. pelviceps	Ecuador	Pindo River, Pastaza	-2.11667	-76.05
K. pelviceps	Ecuador	Pucuno River, Napo	-0.78333	-77.4167
K. pelviceps	Ecuador	Puerto Libre, Napo	0.763889	-76.7914
K. pelviceps	Ecuador	Puerto Napo, Napo	-0.989	-77.8159
K. pelviceps	Ecuador	Santa Cecilia, Aguarico River, Sucumbios	0.05	-76.9667
K. pelviceps	Ecuador	Sarayacu, Bobonaza River, Pastaza	-1.73333	-77.4833
K. pelviceps	Ecuador	Shell Mera, Pataza	-1.5	-78.05
K. pelviceps	Ecuador	Shell Mera, Pataza	-1.51667	-78.0333
K. pelviceps	Ecuador	Shushufinde, Aguarico River, Napo	-0.18559	-76.5055
K. pelviceps	Ecuador	Solis River, Pastaza	-1.46667	-77.8833
K. pelviceps	Ecuador	Sumaco, Napo	-0.56667	-77.6333
K. pelviceps	Ecuador	Tarapoa, Sucumbios	-0.12313	-76.4272
K. pelviceps	Ecuador	Tereza mama, Bobonaza River, Pastaza	-1.93333	-77.2167
K. pelviceps	Ecuador	Villano River, Pastaza	-1.5	-77.3333
K. pelviceps	Peru	Aguas Calientes, Alto Madre de Dios River, Madre de Dios	-12.675	-71.2583
K. pelviceps	Peru	Alto Cenepa River, Amazonas	-4.41667	-78.2
K. pelviceps	Peru	Alto Comaina River	-4.25	-78.3667
K. pelviceps	Peru	Ampiyacu River, Estirón, Loreto	-3.16722	-71.8158
K. pelviceps	Peru	Amazonas River, Loreto	-3.33333	-71.8167
K. pelviceps	Peru	Candamo, Madre de Dios	-12.9206	-69.2819
K. pelviceps	Peru	Caterpiza, Amazonas	-3.91389	-77.7208
K. pelviceps	Peru	Caterpiza, Amazonas	-3.91667	-77.7167
K. pelviceps	Peru	Cashiriari-2 (Armihuari), Cusco	-11.8633	-72.7789
K. pelviceps	Peru	Camp Three	-11.78	-73.341
K. pelviceps	Peru	Chazuta, San Martin	-6.57444	-76.1369
K. pelviceps	Peru	Centro Unión, Loreto	-3.81667	-73.0667
K. pelviceps	Peru	Contamana-Contaya Trail, E of Contamana	-7.345	-74.8361
K. pelviceps	Peru	Cordillera del Condor, Amazonas	-4.1	-78.3833
K. pelviceps	Peru	Cushabatay Valley, Loreto	-7.29167	-75.5431
K. pelviceps	Peru	Estirón, Ampiyacu River, Loreto	-3.11667	-71.9167
K. pelviceps	Peru	Galilea, on the Río Santiago, Amazonas	-4.01472	-77.7786
K. pelviceps	Peru	Huampami and Pias, Amazonas	-4.46694	-78.1669
K. pelviceps	Peru	Huampami, Cenepa River	-4.46667	-78.1667
K. pelviceps	Peru	Iquitos, Itaya River, Loreto	-3.77194	-73.2464
K. pelviceps	Peru	Lagarto Cocha River, Águas Negras, Loreto	-0.52306	-75.2569
K. pelviceps	Peru	Lagarto Cocha River, Águas Negras, Loreto	-0.5231	-75.2569
K. pelviceps	Peru	La Poza, Amazonas	-4.02778	-77.7556
K. pelviceps	Peru	La Poza, Amazonas	-4.01778	-77.7456
K. pelviceps	Peru	Llulla Pichis River, Huánuco	-9.58333	-74.85
K. pelviceps	Peru	Mishuana, Loreto	-3.88333	-73.45
K. pelviceps	Peru	Moropón, Loreto	-3.76667	-73.3333
K. pelviceps	Peru	Nazareth	-5.7525	-78.6883
K. pelviceps	Peru	National Park de Manu, Madre de Dios	-11.85	-71.3167
K. pelviceps	Peru	Pagoreni on the Camisea River, Cusco	-11.7064	-72.9031
K. pelviceps	Peru	Pampa Hermosa, Loreto	-7.20639	-75.305
K. pelviceps	Peru	Pan de Azucar, Pasco	-7.6775	-79.2992
K. pelviceps	Peru	Pisqui River	-7.79889	-75.3147
K. pelviceps	Peru	Puerto Maldonado, Madre de Dios	-12.8333	-69.2833
K. pelviceps	Peru	Puesto Florida, Putumayo River	-1	-74.2747
K. pelviceps	Peru	River Maranon Valley	-4.42694	-77.6358
K. pelviceps	Peru	Napo River, Lago Mirano Region	-3.41056	-72.6417
K. pelviceps	Peru	Ucayali River, Balta, Loreto	-8.59188	-74.3665
K. pelviceps	Peru	Ucayali River, Loreto	-4.5	-73.45
K. pelviceps	Peru	San Antonio, Amazonas	-4.5	-78.1667
K. pelviceps	Peru	San Martin-3, Cusco	-11.7856	-72.6992
K. pelviceps	Peru	Shiringa, Amazonas	-4.02389	-77.7786
K. pelviceps	Peru	Tocache, San Martin	-8.18444	-76.5125
K. pelviceps	Peru	Tujushik entse, Amazonas	-4.45	-78.1833
K. pelviceps	Peru	Yagua Indian Village, Loreto	-3.90778	-70.4731
209 records

## Sheet: Kentropyx striata
Species	Country	Locality	Latitude	Longitude
K. striata	Brazil	Almerim, Pará	-1.51667	-52.5833
K. striata	Brazil	Almerim, Pará	-1.38459	-52.4078
K. striata	Brazil	Alter do Chão, Pará	-2.53333	-54.95
K. striata	Brazil	Alter do Chão, Pará	-2.50336	-54.956
K. striata	Brazil	Alter do Chão, Pará	-2.48431	-54.9522
K. striata	Brazil	Alter do Chão, Pará	-2.48431	-54.9523
K. striata	Brazil	Alter do Chão, Pará	-2.47806	-54.9657
K. striata	Brazil	Alto Alegre, Roraima	2.91667	-61.5
K. striata	Brazil	Amapá	2.03546	-50.7906
K. striata	Brazil	Amapá	0.977611	-51.0285
K. striata	Brazil	Apiaú, Roraima	2.63333	-61.1667
K. striata	Brazil	Apiaú, Roraima	2.81667	-61.3
K. striata	Brazil	Baixo Mucajaí River, Roraima	2.66667	-61.25
K. striata	Brazil	Boa vista, Roraima	2.98	-61.2919
K. striata	Brazil	Boa vista, Roraima	2.7505	-60.7417
K. striata	Brazil	Boa vista, Roraima	2.81667	-60.6667
K. striata	Brazil	Boa Vista, Roraima	3.30011	-60.8002
K. striata	Brazil	Boa vista, Roraima	2.92248	-60.703
K. striata	Brazil	Calçoene, Amapá	2.5	-51.1667
K. striata	Brazil	Campos do Ariramba, Pará	-1.16667	-55.9
K. striata	Brazil	Campos do Ariramba, Pará	-1.15	-55.9
K. striata	Brazil	Caracaraí, Roraima	1.96367	-61.5657
K. striata	Brazil	Cujubim, Amapá	1.68939	-50.9056
K. striata	Brazil	Do Viruá National Park, Roraima	1.775	-61.0333
K. striata	Brazil	Ferreira Gomes, Amapá	0.952172	-51.2374
K. striata	Brazil	Ferreira Gomes, Amapá	1.47139	-51.3328
K. striata	Brazil	Ferreira Gomes, Amapá	1.50333	-51.3636
K. striata	Brazil	Gurupá, Pará	-1.41667	-51.65
K. striata	Brazil	Igarapé Água Boa, Roraima	2.68333	-61.0667
K. striata	Brazil	Igarapé Água Branca, Amapá	2.94235	-51.4285
K. striata	Brazil	Igarapé do Braço	1.30809	-51.5879
K. striata	Brazil	Ilha de Marajó, Pará	-1.16784	-48.8333
K. striata	Brazil	Igarapé Murupú, Roraima	3.15	-60.5667
K. striata	Brazil	Igarapé Santa, Roraima	2.92194	-60.5481
K. striata	Brazil	Igarapé Uau-uau, Roraima	2.9	-61.2
K. striata	Brazil	Lago do Comprido, Amapá	1.36783	-50.5918
K. striata	Brazil	Laranjal do Jari, Amapá	-0.73006	-52.3991
K. striata	Brazil	Laranjal do Jari, Amapá	-0.46358	-52.1737
K. striata	Brazil	Macapá, Amapá	0.03845	-51.0943
K. striata	Brazil	Macapá, Amapá	0.116667	-51.1333
K. striata	Brazil	Macapá, Amapá	0.297428	-50.9019
K. striata	Brazil	Macapá, Amapá	0.558231	-51.1571
K. striata	Brazil	Maloca Mangueira, Roraima	3.3	-61.45
K. striata	Brazil	Marajó Island, Pará	-1	-49.5
K. striata	Brazil	Marajó Island, Pará	-1.0296	-48.9348
K. striata	Brazil	Marajó Island, Pará	-1.01683	-48.9667
K. striata	Brazil	Marajó Island, Pará	-0.89723	-49.0764
K. striata	Brazil	Marajó Island, Pará	-0.82034	-49.1498
K. striata	Brazil	Marajó Island, Pará	-0.66444	-49.1778
K. striata	Brazil	Marajó Island, Pará	-0.64747	-49.4661
K. striata	Brazil	Marajó Island, Pará	-0.64707	-49.1691
K. striata	Brazil	Marajó Island, Pará	-0.64	-48.8544
K. striata	Brazil	Marajó Island, Pará	-0.49672	-49.2102
K. striata	Brazil	Marajó Island, Pará	-0.46613	-49.2216
K. striata	Brazil	Marajó Island, Pará	-0.03333	-49.6667
K. striata	Brazil	Marajó Island, Pará	-0.02704	-49.7557
K. striata	Brazil	Marajó Island, Pará	-0.2	-48.85
K. striata	Brazil	Marajó Island, Pará	3.3955	-61.4705
K. striata	Brazil	Marajó Island, Pará	3.41667	-61.6667
K. striata	Brazil	Matapi, Pará	0.484647	-51.2494
K. striata	Brazil	Matapi, Pará	0.485425	-51.2509
K. striata	Brazil	Matapi, Pará	0.495128	-51.2552
K. striata	Brazil	Mazagão, Amapá	-0.33333	-51.8302
K. striata	Brazil	Mazagão, Amapá	-0.33277	-51.8306
K. striata	Brazil	Mazagão, Amapá	-0.33225	-51.8302
K. striata	Brazil	Mazagão, Amapá	-0.33177	-51.8302
K. striata	Brazil	Mazagão, Amapá	-0.33163	-51.8297
K. striata	Brazil	Mazagão, Amapá	-0.33163	-51.8298
K. striata	Brazil	Mazagão, Amapá	-0.33083	-51.8298
K. striata	Brazil	Mazagão, Amapá	-0.28528	-51.7831
K. striata	Brazil	Mazagão, Amapá	-0.28493	-51.7828
K. striata	Brazil	Mazagão, Amapá	-0.28452	-51.7824
K. striata	Brazil	Mazagão, Amapá	-0.28442	-51.7785
K. striata	Brazil	Mazagão, Amapá	-0.28435	-51.7821
K. striata	Brazil	Mazagão, Amapá	-0.28373	-51.7785
K. striata	Brazil	Mazagão, Amapá	-0.14898	-51.3304
K. striata	Brazil	Monte Alegre, Pará	-2.05191	-54.1882
K. striata	Brazil	Monte Alegre, Pará	-1.2	-54.4
K. striata	Brazil	Monte Cristo, Roraima	2.94256	-60.7164
K. striata	Brazil	Mosqueiro, Pará	-1.1639	-48.4719
K. striata	Brazil	Óbitos, Pará	0.626	-55.7387
K. striata	Brazil	Obidos, Pará	-1.91667	-55.5167
K. striata	Brazil	Oiapoque, Amapá	3.83333	-51.8333
K. striata	Brazil	Oriximiná, Pará	-1.76017	-56.2229
K. striata	Brazil	Parimé River, Roraima	4.03333	-61.05
K. striata	Brazil	Porto Grande, Amapá	0.713942	-51.3919
K. striata	Brazil	Porto Grande, Amapá	0.814675	-51.3185
K. striata	Brazil	Salvamento Farm, Roraima	3.33333	-61.45
K. striata	Brazil	Santarém, Pará	-2.52581	-54.8653
K. striata	Brazil	Santarém, Pará	-2.51667	-55
K. striata	Brazil	Santarém, Pará	-2.41667	-54.8
K. striata	Brazil	Santarém, Pará	-2.22834	-54.8241
K. striata	Brazil	Santa Cecilia Farm, Roraima	2.85	-60.65
K. striata	Brazil	Seringa, Pará	-2.49549	-54.9229
K. striata	Brazil	Taperinha, Pará	-2.51111	-54.3017
K. striata	Brazil	Tartarugalzinho, Amapá	1.49535	-50.8911
K. striata	Brazil	Uraricoera River, Roraima	3.29972	-60.9931
K. striata	Brazil	Vila Surumu, Roraima	4.2	-60.7833
K. striata	Colombia	Quenano, Meta	4.31417	-72.0825
K. striata	Colombia	Puerto Gaitan, Meta	3.3025	-73.3858
K. striata	Colombia	San Juan de Arama, Meta	4.15	-73.6333
K. striata	Colombia	San Juan de Arama, Meta	3.31889	-73.9061
K. striata	Guyana	Aishalton	2.51639	-59.2469
K. striata	Guyana	Berbice	6.28333	-57.5333
K. striata	Guyana	Cayenne	4.91515	-52.3144
K. striata	Guyana	Demerara	6.783	-58.033
K. striata	Guyana	East Berbice	5.69909	-57.8735
K. striata	Guyana	East Berbice	5.6995	-57.8375
K. striata	Guyana	East Demerara	6.73333	-57.9833
K. striata	Guyana	Essequibo	2.86667	-59.5333
K. striata	Guyana	Haiowa Falls	5.11667	-58.8167
K. striata	Guyana	Isheartun	2.33087	-59.3948
K. striata	Guyana	Karanambo	3.70947	-59.3718
K. striata	Guyana	Karanambo	3.75	-59.3169
K. striata	Guyana	Marudi	2.3	-59.0167
K. striata	Guyana	Rupununi	3	-59.5
K. striata	Guyana	Rupununi	3.69834	-59.3759
K. striata	Guyana	Rupununi	3.75	-59.2833
K. striata	Guyana	Rupununi	3.75271	-59.3091
K. striata	Guyana	Rupununi	3.79917	-59.3997
K. striata	Guyana	Rupununi	2.11667	-59.0167
K. striata	Guyana	Yupukarri	3.66667	-59.35
K. striata	Suriname	Airstrip Kayser	3.1	-56.4667
K. striata	Suriname	Le poule	5.78333	-55.4167
K. striata	Suriname	Powakka	5.45	-55.0833
K. striata	Suriname	Sipaliwini	2.01392	-56.118
K. striata	Suriname	Sipaliwini	2.01667	-55.9667
K. striata	Suriname	Sipaliwini	3.77694	-56.0278
K. striata	Suriname	Sipaliwini	5.8	-55.9167
K. striata	Suriname	Zanderifi	5.7825	-55.6247
K. striata	Trinidad and Tobago	Arima	10.6167	-61.2167
K. striata	Trinidad and Tobago	Caroni	10.5481	-61.3925
K. striata	Trinidad and Tobago	Caroni	10.55	-61.3833
K. striata	Trinidad and Tobago	St. Patrick	10.1006	-61.8054
K. striata	Trinidad and Tobago	Victoria	10.3167	-61.3833
K. striata	Trinidad and Tobago	Williamsville	10.3	-61.3833
K. striata	Venezuela	Apure	6.36667	-67.8333
K. striata	Venezuela	Apure	7.894	-67.473
K. striata	Venezuela	Bolivar	5.13333	-60.8167
K. striata	Venezuela	Bolivar	5.15	-64.8333
K. striata	Venezuela	Bolivar	6.225	-67.0944
K. striata	Venezuela	Bolivar	6.44556	-67.1569
K. striata	Venezuela	Bolivar	6.81667	-63.4833
K. striata	Venezuela	Bolivar	7.5	-65.7833
K. striata	Venezuela	Bolivar	7.76667	-63
K. striata	Venezuela	Bolivar	5.73333	-62.3
K. striata	Venezuela	Bolivar	8.67497	-62.2126
K. striata	Venezuela	La Esmeralda, Amazonas	3.16639	-65.5497
K. striata	Venezuela	Monagas	9.75	-63.5167
K. striata	Venezuela	República Bolivariana	4.8	-65.3667
K. striata	Venezuela	República Bolivariana	4.8	-65.3546
K. striata	Venezuela	San Ignácio de Yuruani, Bolivar	4.95	-61.1667
152 records

## Sheet: Kentropyx vanzoi
Species	Country	Locality	Latitude	Longitude
K. vanzoi	Brazil	Barra dos Bugres, Mato Grosso	-15.65	-57.2167
K. vanzoi	Brazil	Costa Marques, Rondônia	-12.1999	-64.2002
K. vanzoi	Brazil	Chapada dos Guimarães, Mato Grosso	-14.4167	-55.8
K. vanzoi	Brazil	Chapada dos Guimarães, Mato Grosso	-14.904	-55.6887
K. vanzoi	Brazil	Diamantino, Mato Grosso	-16.5333	-53.2167
K. vanzoi	Brazil	Gaúcha do Norte, Mato Grosso	-13.35	-53.4333
K. vanzoi	Brazil	Goiás	-16.3464	-51.4275
K. vanzoi	Brazil	Mato Grosso	-12.85	-51.7667
K. vanzoi	Brazil	Nobres, Mato Grosso	-14.6914	-56.227
K. vanzoi	Brazil	Nova Xantina, Mato Grosso	-14.7216	-52.4022
K. vanzoi	Brazil	Poconé, Mato Grosso	-17.2667	-56.9833
K. vanzoi	Brazil	Porto Estrela, Mato Grosso	-15.3333	-57.2333
K. vanzoi	Brazil	Porto Estrela, Mato Grosso	-15.5324	-57.2383
K. vanzoi	Brazil	PCH Mosquitão, Mato Grosso	-14.8667	-55.8
K. vanzoi	Brazil	Pindaíba, Mato Grosso	-14.9667	-52.3167
K. vanzoi	Brazil	Ribeirão Cascalheiras, Mato Grosso	-12.85	-51.7667
K. vanzoi	Brazil	Rio Pardo, Mato Grosso do Sul	-21.7019	-52.5619
K. vanzoi	Brazil	Rio Verde, Mato Grosso	-14.4	-58.2
K. vanzoi	Brazil	Rio Verde, Mato Grosso	-14.4164	-56.45
K. vanzoi	Brazil	Rondônia	-12.7	-60.1
K. vanzoi	Brazil	Rondônia	-12.55	-60.4
K. vanzoi	Brazil	Rondônia	-12.5333	-60.45
K. vanzoi	Brazil	Rondônia	-12.5333	-60.4333
K. vanzoi	Brazil	São Domingos, Mato Grosso	-13.5	-51.4
K. vanzoi	Brazil	São Domingos, Mato Grosso	-11.7333	-50.7333
K. vanzoi	Brazil	São José do Rio Claro, Mato Grosso	-13.5907	-56.7834
K. vanzoi	Brazil	Vilhena, Rondônia	-12.7406	-60.1458
27 records

## Sheet: Kentropyx viridistriga
Species	Country	Locality	Latitude	Longitude
K. viridistriga	Argentina	Mburucuyá, Correintes	-27.9667	-57.9833
K. viridistriga	Argentina	Concepcion, Tucumán	-27.3333	-65.5833
K. viridistriga	Brazil	Corumbá, Mato Grosso do Sul	-18.731	-56.7233
K. viridistriga	Brazil	Corumbá, Mato Grosso do Sul	-19.1996	-57.5893
K. viridistriga	Brazil	Corumbá, Mato Grosso do Sul	-19.1996	-57.5894
K. viridistriga	Brazil	Corumbá, Mato Grosso do Sul	-19.5677	-57.02
K. viridistriga	Brazil	Corumbá, Mato Grosso do Sul	-19.2099	-57.5762
K. viridistriga	Brazil	Corumbá, Mato Grosso do Sul	-19.2099	-57.5761
K. viridistriga	Brazil	Corumbá, Mato Grosso do Sul	-19.2036	-57.5732
K. viridistriga	Brazil	Costa Marques, Roraima	-12.445	-64.2272
K. viridistriga	Brazil	Ladário, Mato Grosso do Sul	-19.0115	-57.6076
K. viridistriga	Brazil	Poconé, Mato Grosso	-16.7745	-56.9385
K. viridistriga	Brazil	Poconé, Mato Grosso	-16.8645	-56.9585
K. viridistriga	Brazil	Poconé, Mato Grosso	-16.7845	-56.9485
K. viridistriga	Brazil	Poconé, Mato Grosso	-17.2667	-56.9833
K. viridistriga	Bolívia	Rio Siritu, Sara	-17	-63.583
K. viridistriga	Colombia	Caquetá, Solano	0,21,6667	-72.5
K. viridistriga	Paraguai	Asunción, Central	-25.2667	-57.6667
K. viridistriga	Paraguai	Bahia Negra, Olimpo	-20.3833	-58.2833
K. viridistriga	Paraguai	Carumbe, San Pedro	-24.1	-57.0833
20 records

## Sheet: Kentropyx sp1
Species	Country	Locality	Latitude	Longitude
Kentropyx sp. 1	Brazil	Mateiros, Tocantins	-10.4905	-46.3997
Kentropyx sp. 1	Brazil	Mateiros, Tocantins	-10.4905	-46.3997
Kentropyx sp. 1	Brazil	Mateiros, Tocantins	-10.4905	-46.3997
Kentropyx sp. 1	Brazil	Mateiros, Tocantins	-10.4905	-46.3997
Kentropyx sp. 1	Brazil	Mateiros, Tocantins	-10.4905	-46.3997
Kentropyx sp. 1	Brazil	Mateiros, Tocantins	-10.4905	-46.3997
Kentropyx sp. 1	Brazil	Mateiros, Tocantins	-17.1087	-46.6721
Kentropyx sp. 1	Brazil	Mateiros, Tocantins	-17.1087	-46.6721
Kentropyx sp. 1	Brazil	Mateiros, Tocantins	-17.1087	-46.6721
Kentropyx sp. 1	Brazil	Pium, Tocantins	-10.4331	-49.1734
Kentropyx sp. 1	Brazil	Pium, Tocantins	-10.4331	-49.1734
Kentropyx sp. 1	Brazil	Pium, Tocantins	-17.1087	-49.1804
Kentropyx sp. 1	Brazil	Pium, Tocantins	-17.1087	-49.1804
13 records

[truncated: 1 more sheets: Kentropyx sp2]
